# Supplementary material for: Targeting Deltex E3 Ubiquitin Ligase 2 Inhibits Tumor‐associated Neutrophils and Sensitizes Hepatocellular Carcinoma Cells to Immunotherapy
Source: Adv Sci (Weinh). 2024 Dec 29;12(7):2408233. doi: 10.1002/advs.202408233 (PMC11831464; doi:10.1002/advs.202408233)
Supplement: Supplementary file 2 — Supporting Information [file ADVS-12-2408233-s001.zip]

Archive with 1 entries (1 files):
- advs202408233-sup-0002-SuppMat.xlsx
