# Supplementary material for: Targeting Deltex E3 Ubiquitin Ligase 2 Inhibits Tumor‐associated Neutrophils and Sensitizes Hepatocellular Carcinoma Cells to Immunotherapy
Source: Adv Sci (Weinh). 2024 Dec 29;12(7):2408233. doi: 10.1002/advs.202408233 (PMC11831464; doi:10.1002/advs.202408233)
Supplement: Supplementary file 2 — Supporting Information [file ADVS-12-2408233-s001.zip › advs202408233-sup-0002-SuppMat.xlsx]

## Sheet: E3 ligases (reviewd by Uniprot)
Uniprot (search "E3 Ligase"&"homo sapiens")					TCGA LIHC data analyzed by GEPIA website		TCGA LIHC data analyzed by TIMER website
Entry	Entry name	Status	Protein names	Gene names	OS（p value）	RFS（p value）	differential expression between tumor and normal tissue (Yes/No)
P38398	BRCA1_HUMAN	reviewed	Breast cancer type 1 susceptibility protein (EC 2.3.2.27) (RING finger protein 53) (RING-type E3 ubiquitin transferase BRCA1)	BRCA1 RNF53	0.0075	1e-05	Yes
Q92990	GLMN_HUMAN	reviewed	Glomulin (FK506-binding protein-associated protein) (FAP) (FKBP-associated protein)	GLMN FAP48 FAP68 VMGLOM	0.00091	0.00018	Yes
Q9P275	UBP36_HUMAN	reviewed	Ubiquitin carboxyl-terminal hydrolase 36 (EC 3.4.19.12) (Deubiquitinating enzyme 36) (Ubiquitin thioesterase 36) (Ubiquitin-specific-processing protease 36)	USP36 KIAA1453	0.0022	0.00042	Yes
Q9NWX5	ASB6_HUMAN	reviewed	Ankyrin repeat and SOCS box protein 6 (ASB-6)	ASB6	0.0095	0.00068	Yes
Q6TDP4	KLH17_HUMAN	reviewed	Kelch-like protein 17 (Actinfilin)	KLHL17	0.022	0.00088	Yes
Q9BWF2	TRAIP_HUMAN	reviewed	E3 ubiquitin-protein ligase TRAIP (EC 2.3.2.27) (RING finger protein 206) (TRAF-interacting protein)	TRAIP RNF206 TRIP	0.00085	0.0013	Yes
Q9NZJ0	DTL_HUMAN	reviewed	Denticleless protein homolog (DDB1- and CUL4-associated factor 2) (Lethal(2) denticleless protein homolog) (Retinoic acid-regulated nuclear matrix-associated protein)	DTL CDT2 CDW1 DCAF2 L2DTL RAMP	0.0049	0.0016	Yes
O14512	SOCS7_HUMAN	reviewed	Suppressor of cytokine signaling 7 (SOCS-7) (Nck, Ash and phospholipase C gamma-binding protein) (Nck-associated protein 4) (NAP-4)	SOCS7 NAP4 SOCS6	0.026	0.0022	Yes
Q8TEL6	TP4AP_HUMAN	reviewed	Short transient receptor potential channel 4-associated protein (Trp4-associated protein) (Trpc4-associated protein) (Protein TAP1) (TNF-receptor ubiquitous scaffolding/signaling protein) (Protein TRUSS)	TRPC4AP C20orf188 TRRP4AP	0.0001	0.0026	Yes
O76064	RNF8_HUMAN	reviewed	E3 ubiquitin-protein ligase RNF8 (hRNF8) (EC 2.3.2.27) (RING finger protein 8) (RING-type E3 ubiquitin transferase RNF8)	RNF8 KIAA0646	0.0001	0.0031	Yes
Q96T88	UHRF1_HUMAN	reviewed	E3 ubiquitin-protein ligase UHRF1 (EC 2.3.2.27) (Inverted CCAAT box-binding protein of 90 kDa) (Nuclear protein 95) (Nuclear zinc finger protein Np95) (HuNp95) (hNp95) (RING finger protein 106) (RING-type E3 ubiquitin transferase UHRF1) (Transcription factor ICBP90) (Ubiquitin-like PHD and RING finger domain-containing protein 1) (hUHRF1) (Ubiquitin-like-containing PHD and RING finger domains pro…	UHRF1 ICBP90 NP95 RNF106	0.0086	0.0032	Yes
Q9NS91	RAD18_HUMAN	reviewed	E3 ubiquitin-protein ligase RAD18 (EC 2.3.2.27) (Postreplication repair protein RAD18) (hHR18) (hRAD18) (RING finger protein 73) (RING-type E3 ubiquitin transferase RAD18)	RAD18 RNF73	0.0034	0.004	Yes
O94972	TRI37_HUMAN	reviewed	E3 ubiquitin-protein ligase TRIM37 (EC 2.3.2.27) (Mulibrey nanism protein) (RING-type E3 ubiquitin transferase TRIM37) (Tripartite motif-containing protein 37)	TRIM37 KIAA0898 MUL POB1	0.0055	0.0045	Yes
Q99728	BARD1_HUMAN	reviewed	BRCA1-associated RING domain protein 1 (BARD-1) (EC 2.3.2.27) (RING-type E3 ubiquitin transferase BARD1)	BARD1	0.0018	0.0047	Yes
Q8NC69	KCTD6_HUMAN	reviewed	BTB/POZ domain-containing protein KCTD6 (KCASH3 protein) (Potassium channel tetramerization domain-containing protein 6)	KCTD6	0.012	0.0057	Yes
Q96G75	RMD5B_HUMAN	reviewed	E3 ubiquitin-protein transferase RMND5B (EC 2.3.2.27) (Protein RMD5 homolog B)	RMND5B UNQ2508/PRO5996	0.018	0.0059	Yes
P10909	CLUS_HUMAN	reviewed	Clusterin (Aging-associated gene 4 protein) (Apolipoprotein J) (Apo-J) (Complement cytolysis inhibitor) (CLI) (Complement-associated protein SP-40,40) (Ku70-binding protein 1) (NA1/NA2) (Sulfated glycoprotein 2) (SGP-2) (Testosterone-repressed prostate message 2) (TRPM-2) [Cleaved into: Clusterin beta chain (ApoJalpha) (Complement cytolysis inhibitor a chain); Clusterin alpha chain (ApoJbeta) (Co…	CLU APOJ CLI KUB1 AAG4	0.034	0.007	Yes
Q86UK7	ZN598_HUMAN	reviewed	E3 ubiquitin-protein ligase ZNF598 (EC 2.3.2.27) (Zinc finger protein 598)	ZNF598	0.05	0.0076	Yes
Q5U5R9	HECD2_HUMAN	reviewed	Probable E3 ubiquitin-protein ligase HECTD2 (EC 2.3.2.26) (HECT domain-containing protein 2) (HECT-type E3 ubiquitin transferase HECTD2)	HECTD2	0.00096	0.0079	Yes
Q9NW38	FANCL_HUMAN	reviewed	E3 ubiquitin-protein ligase FANCL (EC 2.3.2.27) (Fanconi anemia group L protein) (Fanconi anemia-associated polypeptide of 43 kDa) (FAAP43) (RING-type E3 ubiquitin transferase FANCL)	FANCL PHF9	0.00035	0.0084	Yes
Q969K3	RNF34_HUMAN	reviewed	E3 ubiquitin-protein ligase RNF34 (EC 2.3.2.27) (Caspase regulator CARP1) (Caspases-8 and -10-associated RING finger protein 1) (CARP-1) (FYVE-RING finger protein Momo) (Human RING finger homologous to inhibitor of apoptosis protein) (hRFI) (RING finger protein 34) (RING finger protein RIFF) (RING-type E3 ubiquitin transferase RNF34)	RNF34	0.019	0.0091	Yes
P41002	CCNF_HUMAN	reviewed	Cyclin-F (F-box only protein 1)	CCNF FBX1 FBXO1	0.00095	0.0098	Yes
Q6ZMZ0	RN19B_HUMAN	reviewed	E3 ubiquitin-protein ligase RNF19B (EC 2.3.2.31) (IBR domain-containing protein 3) (Natural killer lytic-associated molecule) (RING finger protein 19B)	RNF19B IBRDC3 NKLAM	0.014	0.01	Yes
Q9UL63	MKLN1_HUMAN	reviewed	Muskelin	MKLN1	0.0001	0.014	Yes
Q86UW9	DTX2_HUMAN	reviewed	Probable E3 ubiquitin-protein ligase DTX2 (EC 2.3.2.27) (Protein deltex-2) (Deltex2) (hDTX2) (RING finger protein 58) (RING-type E3 ubiquitin transferase DTX2)	DTX2 KIAA1528 RNF58	0.0075	0.015	Yes
Q8N806	UBR7_HUMAN	reviewed	Putative E3 ubiquitin-protein ligase UBR7 (EC 2.3.2.27) (N-recognin-7) (RING-type E3 ubiquitin transferase UBR7)	UBR7 C14orf130	0.018	0.015	Yes
P40337	VHL_HUMAN	reviewed	von Hippel-Lindau disease tumor suppressor (Protein G7) (pVHL)	VHL	0.038	0.015	Yes
Q96S21	RB40C_HUMAN	reviewed	Ras-related protein Rab-40C (Rar-like protein) (Ras-like protein family member 8C) (SOCS box-containing protein RAR3)	RAB40C RARL RASL8C	0.013	0.016	Yes
Q9H9P5	UNKL_HUMAN	reviewed	Putative E3 ubiquitin-protein ligase UNKL (EC 2.3.2.-) (RING finger protein unkempt-like) (Zinc finger CCCH domain-containing protein 5-like)	UNKL C16orf28 ZC3H5L ZC3HDC5L	0.026	0.016	Yes
Q9NXF7	DCA16_HUMAN	reviewed	DDB1- and CUL4-associated factor 16	DCAF16 C4orf30	0.004	0.017	Yes
Q5T447	HECD3_HUMAN	reviewed	E3 ubiquitin-protein ligase HECTD3 (EC 2.3.2.26) (HECT domain-containing protein 3) (HECT-type E3 ubiquitin transferase HECTD3)	HECTD3	0.0015	0.021	Yes
O15164	TIF1A_HUMAN	reviewed	Transcription intermediary factor 1-alpha (TIF1-alpha) (EC 2.3.2.27) (E3 ubiquitin-protein ligase TRIM24) (RING finger protein 82) (RING-type E3 ubiquitin transferase TIF1-alpha) (Tripartite motif-containing protein 24)	TRIM24 RNF82 TIF1 TIF1A	0.0055	0.021	Yes
Q9Y576	ASB1_HUMAN	reviewed	Ankyrin repeat and SOCS box protein 1 (ASB-1)	ASB1 KIAA1146	0.0041	0.025	Yes
Q96G25	MED8_HUMAN	reviewed	Mediator of RNA polymerase II transcription subunit 8 (Activator-recruited cofactor 32 kDa component) (ARC32) (Mediator complex subunit 8)	MED8	0.00012	0.027	Yes
Q9BY78	RNF26_HUMAN	reviewed	E3 ubiquitin-protein ligase RNF26 (EC 2.3.2.27) (RING finger protein 26)	RNF26	0.003	0.032	Yes
Q14527	HLTF_HUMAN	reviewed	Helicase-like transcription factor (EC 2.3.2.27) (EC 3.6.4.-) (DNA-binding protein/plasminogen activator inhibitor 1 regulator) (HIP116) (RING finger protein 80) (RING-type E3 ubiquitin transferase HLTF) (SWI/SNF-related matrix-associated actin-dependent regulator of chromatin subfamily A member 3) (Sucrose nonfermenting protein 2-like 3)	HLTF HIP116A RNF80 SMARCA3 SNF2L3 ZBU1	0.0075	0.038	Yes
Q96L50	LLR1_HUMAN	reviewed	Leucine-rich repeat protein 1 (4-1BB-mediated-signaling molecule) (4-1BBlrr) (LRR-repeat protein 1) (LRR-1) (Peptidylprolyl isomerase-like 5)	LRR1 PPIL5	0.0086	0.043	Yes
Q8N2H9	PELI3_HUMAN	reviewed	E3 ubiquitin-protein ligase pellino homolog 3 (Pellino-3) (EC 2.3.2.27) (RING-type E3 ubiquitin transferase pellino homolog 3)	PELI3	0.03	0.045	Yes
Q15345	LRC41_HUMAN	reviewed	Leucine-rich repeat-containing protein 41 (Protein Muf1)	LRRC41 MUF1 PP7759	0.0001	0.046	Yes
Q96BH1	RNF25_HUMAN	reviewed	E3 ubiquitin-protein ligase RNF25 (EC 2.3.2.27) (RING finger protein 25) (RING-type E3 ubiquitin transferase RNF25)	RNF25	0.0039	0.046	Yes
P14373	TRI27_HUMAN	reviewed	Zinc finger protein RFP (EC 2.3.2.27) (RING finger protein 76) (RING-type E3 ubiquitin transferase TRIM27) (Ret finger protein) (Tripartite motif-containing protein 27)	TRIM27 RFP RNF76	0.0038	0.049	Yes
Q96EQ8	RN125_HUMAN	reviewed	E3 ubiquitin-protein ligase RNF125 (EC 2.3.2.27) (RING finger protein 125) (T-cell RING activation protein 1) (TRAC-1)	RNF125	0.044	0.054
Q9BYM8	HOIL1_HUMAN	reviewed	RanBP-type and C3HC4-type zinc finger-containing protein 1 (EC 2.3.2.31) (HBV-associated factor 4) (Heme-oxidized IRP2 ubiquitin ligase 1) (HOIL-1) (Hepatitis B virus X-associated protein 4) (RING finger protein 54) (RING-type E3 ubiquitin transferase HOIL-1) (Ubiquitin-conjugating enzyme 7-interacting protein 3)	RBCK1 C20orf18 RNF54 UBCE7IP3 XAP3 XAP4	0.0061	0.06
Q13356	PPIL2_HUMAN	reviewed	RING-type E3 ubiquitin-protein ligase PPIL2 (EC 2.3.2.27) (CYC4) (Cyclophilin-60) (Cyclophilin-like protein Cyp-60) (Cyp60) (hCyP-60) (Probable inactive peptidyl-prolyl cis-trans isomerase-like 2) (PPIase) (Rotamase PPIL2)	PPIL2	0.0067	0.065
P43403	ZAP70_HUMAN	reviewed	Tyrosine-protein kinase ZAP-70 (EC 2.7.10.2) (70 kDa zeta-chain associated protein) (Syk-related tyrosine kinase)	ZAP70 SRK	0.032	0.072
O14508	SOCS2_HUMAN	reviewed	Suppressor of cytokine signaling 2 (SOCS-2) (Cytokine-inducible SH2 protein 2) (CIS-2) (STAT-induced STAT inhibitor 2) (SSI-2)	SOCS2 CIS2 SSI2 STATI2	0.0001	0.073
P61962	DCAF7_HUMAN	reviewed	DDB1- and CUL4-associated factor 7 (WD repeat-containing protein 68) (WD repeat-containing protein An11 homolog)	DCAF7 HAN11 WDR68	0.0081	0.073
O94889	KLH18_HUMAN	reviewed	Kelch-like protein 18	KLHL18 KIAA0795 OK/SW-cl.74	0.00086	0.074
Q5T4S7	UBR4_HUMAN	reviewed	E3 ubiquitin-protein ligase UBR4 (EC 2.3.2.27) (600 kDa retinoblastoma protein-associated factor) (N-recognin-4) (RING-type E3 ubiquitin transferase UBR4) (Retinoblastoma-associated factor of 600 kDa) (RBAF600) (p600) (Zinc finger UBR1-type protein 1)	UBR4 KIAA0462 KIAA1307 RBAF600 ZUBR1	0.0082	0.078
Q13616	CUL1_HUMAN	reviewed	Cullin-1 (CUL-1)	CUL1	0.022	0.078
Q7L622	G2E3_HUMAN	reviewed	G2/M phase-specific E3 ubiquitin-protein ligase (EC 2.3.2.26) (G2/M phase-specific HECT-type E3 ubiquitin transferase)	G2E3 KIAA1333	0.0014	0.079
Q9Y314	NOSIP_HUMAN	reviewed	Nitric oxide synthase-interacting protein (E3 ubiquitin-protein ligase NOSIP) (EC 2.3.2.27) (RING-type E3 ubiquitin transferase NOSIP) (eNOS-interacting protein)	NOSIP CGI-25	0.012	0.079
Q8NG27	PJA1_HUMAN	reviewed	E3 ubiquitin-protein ligase Praja-1 (Praja1) (EC 2.3.2.27) (RING finger protein 70) (RING-type E3 ubiquitin transferase Praja-1)	PJA1 RNF70	0.015	0.079
Q86XK2	FBX11_HUMAN	reviewed	F-box only protein 11 (Protein arginine N-methyltransferase 9) (Vitiligo-associated protein 1) (VIT-1)	FBXO11 FBX11 PRMT9 VIT1 UG063H01	0.013	0.08
Q9H000	MKRN2_HUMAN	reviewed	Probable E3 ubiquitin-protein ligase makorin-2 (EC 2.3.2.27) (RING finger protein 62) (RING-type E3 ubiquitin transferase makorin-2)	MKRN2 RNF62 HSPC070	0.042	0.09
P46060	RAGP1_HUMAN	reviewed	Ran GTPase-activating protein 1 (RanGAP1)	RANGAP1 KIAA1835 SD	0.015	0.092
Q96PU5	NED4L_HUMAN	reviewed	E3 ubiquitin-protein ligase NEDD4-like (EC 2.3.2.26) (HECT-type E3 ubiquitin transferase NED4L) (NEDD4.2) (Nedd4-2)	NEDD4L KIAA0439 NEDL3	0.033	0.092
Q9P0J7	KCMF1_HUMAN	reviewed	E3 ubiquitin-protein ligase KCMF1 (EC 2.3.2.27) (FGF-induced in gastric cancer) (Potassium channel modulatory factor) (PCMF) (RING-type E3 ubiquitin transferase KCMF1) (ZZ-type zinc finger-containing protein 1)	KCMF1 FIGC ZZZ1	0.028	0.093
Q5VTB9	RN220_HUMAN	reviewed	E3 ubiquitin-protein ligase RNF220 (EC 2.3.2.27) (RING finger protein 220) (RING-type E3 ubiquitin transferase RNF220)	RNF220 C1orf164	0.02	0.094
Q9H4P4	RNF41_HUMAN	reviewed	E3 ubiquitin-protein ligase NRDP1 (EC 2.3.2.27) (RING finger protein 41) (RING-type E3 ubiquitin transferase NRDP1)	RNF41 FLRF NRDP1 SBBI03	0.032	0.1
Q8IYU2	HACE1_HUMAN	reviewed	E3 ubiquitin-protein ligase HACE1 (EC 2.3.2.26) (HECT domain and ankyrin repeat-containing E3 ubiquitin-protein ligase 1) (HECT-type E3 ubiquitin transferase HACE1)	HACE1 KIAA1320	0.0022	0.11
P19474	RO52_HUMAN	reviewed	E3 ubiquitin-protein ligase TRIM21 (EC 2.3.2.27) (52 kDa Ro protein) (52 kDa ribonucleoprotein autoantigen Ro/SS-A) (RING finger protein 81) (RING-type E3 ubiquitin transferase TRIM21) (Ro(SS-A)) (Sjoegren syndrome type A antigen) (SS-A) (Tripartite motif-containing protein 21)	TRIM21 RNF81 RO52 SSA1	0.0068	0.11
Q99619	SPSB2_HUMAN	reviewed	SPRY domain-containing SOCS box protein 2 (SSB-2) (Gene-rich cluster protein C9)	SPSB2 GRCC9 SSB2	0.016	0.11
P62877	RBX1_HUMAN	reviewed	E3 ubiquitin-protein ligase RBX1 (EC 2.3.2.27) (EC 2.3.2.32) (E3 ubiquitin-protein transferase RBX1) (Protein ZYP) (RING finger protein 75) (RING-box protein 1) (Rbx1) (Regulator of cullins 1) (ROC1) [Cleaved into: E3 ubiquitin-protein ligase RBX1, N-terminally processed (E3 ubiquitin-protein transferase RBX1, N-terminally processed)]	RBX1 RNF75 ROC1	0.019	0.12
Q9UJT9	FBXL7_HUMAN	reviewed	F-box/LRR-repeat protein 7 (F-box and leucine-rich repeat protein 7) (F-box protein FBL6/FBL7)	FBXL7 FBL6 FBL7 KIAA0840	0.0066	0.14
Q9Y4L5	RN115_HUMAN	reviewed	E3 ubiquitin-protein ligase RNF115 (EC 2.3.2.27) (RING finger protein 115) (RING-type E3 ubiquitin transferase RNF115) (Rabring 7) (Zinc finger protein 364)	RNF115 ZNF364	0.024	0.14
Q76N32	CEP68_HUMAN	reviewed	Centrosomal protein of 68 kDa (Cep68)	CEP68 KIAA0582	0.014	0.15
Q96F44	TRI11_HUMAN	reviewed	E3 ubiquitin-protein ligase TRIM11 (EC 2.3.2.27) (Protein BIA1) (RING finger protein 92) (RING-type E3 ubiquitin transferase TRIM11) (Tripartite motif-containing protein 11)	TRIM11 RNF92	0.0088	0.16
Q8WXH5	SOCS4_HUMAN	reviewed	Suppressor of cytokine signaling 4 (SOCS-4) (Suppressor of cytokine signaling 7) (SOCS-7)	SOCS4 SOCS7	0.0092	0.16
Q9BRZ2	TRI56_HUMAN	reviewed	E3 ubiquitin-protein ligase TRIM56 (EC 2.3.2.27) (RING finger protein 109) (RING-type E3 ubiquitin transferase TRIM56) (Tripartite motif-containing protein 56)	TRIM56 RNF109	0.033	0.16
Q8IYW5	RN168_HUMAN	reviewed	E3 ubiquitin-protein ligase RNF168 (hRNF168) (EC 2.3.2.27) (RING finger protein 168) (RING-type E3 ubiquitin transferase RNF168)	RNF168	0.04	0.16
P35226	BMI1_HUMAN	reviewed	Polycomb complex protein BMI-1 (Polycomb group RING finger protein 4) (RING finger protein 51)	BMI1 PCGF4 RNF51	0.045	0.16
Q70SY1	CR3L2_HUMAN	reviewed	Cyclic AMP-responsive element-binding protein 3-like protein 2 (cAMP-responsive element-binding protein 3-like protein 2) (BBF2 human homolog on chromosome 7) [Cleaved into: Processed cyclic AMP-responsive element-binding protein 3-like protein 2]	CREB3L2 BBF2H7	0.019	0.18
P61086	UBE2K_HUMAN	reviewed	Ubiquitin-conjugating enzyme E2 K (EC 2.3.2.23) (E2 ubiquitin-conjugating enzyme K) (Huntingtin-interacting protein 2) (HIP-2) (Ubiquitin carrier protein) (Ubiquitin-conjugating enzyme E2-25 kDa) (Ubiquitin-conjugating enzyme E2(25K)) (Ubiquitin-conjugating enzyme E2-25K) (Ubiquitin-protein ligase)	UBE2K HIP2 LIG	0.02	0.18
Q5QP82	DCA10_HUMAN	reviewed	DDB1- and CUL4-associated factor 10 (WD repeat-containing protein 32)	DCAF10 WDR32	0.036	0.18
Q13064	MKRN3_HUMAN	reviewed	Probable E3 ubiquitin-protein ligase makorin-3 (EC 2.3.2.27) (RING finger protein 63) (RING-type E3 ubiquitin transferase makorin-3) (Zinc finger protein 127)	MKRN3 D15S9 RNF63 ZNF127	0.044	0.19
Q16531	DDB1_HUMAN	reviewed	DNA damage-binding protein 1 (DDB p127 subunit) (DNA damage-binding protein a) (DDBa) (Damage-specific DNA-binding protein 1) (HBV X-associated protein 1) (XAP-1) (UV-damaged DNA-binding factor) (UV-damaged DNA-binding protein 1) (UV-DDB 1) (XPE-binding factor) (XPE-BF) (Xeroderma pigmentosum group E-complementing protein) (XPCe)	DDB1 XAP1	0.0039	0.21
Q9NQ86	TRI36_HUMAN	reviewed	E3 ubiquitin-protein ligase TRIM36 (EC 2.3.2.27) (RING finger protein 98) (RING-type E3 ubiquitin transferase TRIM36) (Tripartite motif-containing protein 36) (Zinc-binding protein Rbcc728)	TRIM36 RBCC728 RNF98	0.0053	0.21
Q8WV16	DCAF4_HUMAN	reviewed	DDB1- and CUL4-associated factor 4 (WD repeat-containing protein 21A)	DCAF4 WDR21 WDR21A	0.009	0.21
Q9UFC0	LRWD1_HUMAN	reviewed	Leucine-rich repeat and WD repeat-containing protein 1 (Centromere protein 33) (CENP-33) (Origin recognition complex-associated protein) (ORC-associated protein) (ORCA)	LRWD1 CENP-33 ORCA	0.02	0.21
Q13620	CUL4B_HUMAN	reviewed	Cullin-4B (CUL-4B)	CUL4B KIAA0695	0.036	0.21
Q8NBM4	UBAC2_HUMAN	reviewed	Ubiquitin-associated domain-containing protein 2 (UBA domain-containing protein 2) (Phosphoglycerate dehydrogenase-like protein 1)	UBAC2 PHGDHL1 PSEC0110	0.029	0.22
Q96PU4	UHRF2_HUMAN	reviewed	E3 ubiquitin-protein ligase UHRF2 (EC 2.3.2.27) (Np95/ICBP90-like RING finger protein) (Np95-like RING finger protein) (Nuclear protein 97) (Nuclear zinc finger protein Np97) (RING finger protein 107) (RING-type E3 ubiquitin transferase UHRF2) (Ubiquitin-like PHD and RING finger domain-containing protein 2) (Ubiquitin-like-containing PHD and RING finger domains protein 2)	UHRF2 NIRF RNF107	0.049	0.23
O15541	R113A_HUMAN	reviewed	E3 ubiquitin-protein ligase RNF113A (EC 2.3.2.27) (Cwc24 homolog) (RING finger protein 113A) (Zinc finger protein 183)	RNF113A RNF113 ZNF183	0.036	0.24
Q6P1J9	CDC73_HUMAN	reviewed	Parafibromin (Cell division cycle protein 73 homolog) (Hyperparathyroidism 2 protein)	CDC73 C1orf28 HRPT2	0.0087	0.25
Q8IUR7	ARMC8_HUMAN	reviewed	Armadillo repeat-containing protein 8	ARMC8 S863-2	0.022	0.25
Q8N7H5	PAF1_HUMAN	reviewed	RNA polymerase II-associated factor 1 homolog (hPAF1) (Pancreatic differentiation protein 2)	PAF1 PD2	0.022	0.27
Q5H9S7	DCA17_HUMAN	reviewed	DDB1- and CUL4-associated factor 17	DCAF17 C2orf37	0.04	0.28
O95361	TRI16_HUMAN	reviewed	Tripartite motif-containing protein 16 (EC 2.3.2.27) (E3 ubiquitin-protein ligase TRIM16) (Estrogen-responsive B box protein)	TRIM16 EBBP	0.0087	0.29
Q8NHY2	COP1_HUMAN	reviewed	E3 ubiquitin-protein ligase COP1 (EC 2.3.2.27) (Constitutive photomorphogenesis protein 1 homolog) (hCOP1) (RING finger and WD repeat domain protein 2) (RING finger protein 200) (RING-type E3 ubiquitin transferase RFWD2)	COP1 RFWD2 RNF200	0.024	0.29
Q9UJX2	CDC23_HUMAN	reviewed	Cell division cycle protein 23 homolog (Anaphase-promoting complex subunit 8) (APC8) (Cyclosome subunit 8)	CDC23 ANAPC8	0.016	0.31
Q96FA3	PELI1_HUMAN	reviewed	E3 ubiquitin-protein ligase pellino homolog 1 (Pellino-1) (EC 2.3.2.27) (Pellino-related intracellular-signaling molecule) (RING-type E3 ubiquitin transferase pellino homolog 1)	PELI1 PRISM	0.04	0.31
Q5U5Q3	MEX3C_HUMAN	reviewed	RNA-binding E3 ubiquitin-protein ligase MEX3C (EC 2.3.2.27) (RING finger and KH domain-containing protein 2) (RING finger protein 194) (RING-type E3 ubiquitin transferase MEX3C)	MEX3C RKHD2 RNF194 BM-013	0.0015	0.33
Q13114	TRAF3_HUMAN	reviewed	TNF receptor-associated factor 3 (EC 2.3.2.27) (CAP-1) (CD40 receptor-associated factor 1) (CRAF1) (CD40-binding protein) (CD40BP) (LMP1-associated protein 1) (LAP1) (RING-type E3 ubiquitin transferase TRAF3)	TRAF3 CAP1 CRAF1	0.022	0.35
Q9H992	MARH7_HUMAN	reviewed	E3 ubiquitin-protein ligase MARCHF7 (EC 2.3.2.27) (Axotrophin) (Membrane-associated RING finger protein 7) (Membrane-associated RING-CH protein VII) (MARCH-VII) (RING finger protein 177) (RING-type E3 ubiquitin transferase MARCHF7)	MARCHF7 AXOT MARCH7 RNF177	0.03	0.36
Q8TCQ1	MARH1_HUMAN	reviewed	E3 ubiquitin-protein ligase MARCHF1 (EC 2.3.2.27) (Membrane-associated RING finger protein 1) (Membrane-associated RING-CH protein I) (MARCH-I) (RING finger protein 171) (RING-type E3 ubiquitin transferase MARCHF1)	MARCHF1 MARCH1 RNF171	0.024	0.38
Q9H3F6	BACD3_HUMAN	reviewed	BTB/POZ domain-containing adapter for CUL3-mediated RhoA degradation protein 3 (hBACURD3) (BTB/POZ domain-containing protein KCTD10) (Potassium channel tetramerization domain-containing protein 10)	KCTD10 ULR061 MSTP028	0.031	0.42
Q9C026	TRIM9_HUMAN	reviewed	E3 ubiquitin-protein ligase TRIM9 (EC 2.3.2.27) (RING finger protein 91) (RING-type E3 ubiquitin transferase TRIM9) (Tripartite motif-containing protein 9)	TRIM9 KIAA0282 RNF91	0.018	0.48
O75159	SOCS5_HUMAN	reviewed	Suppressor of cytokine signaling 5 (SOCS-5) (Cytokine-inducible SH2 protein 6) (CIS-6) (Cytokine-inducible SH2-containing protein 5)	SOCS5 CIS6 CISH5 CISH6 KIAA0671	0.024	0.48
Q9NSE2	CISH_HUMAN	reviewed	Cytokine-inducible SH2-containing protein (CIS) (CIS-1) (Protein G18) (Suppressor of cytokine signaling) (SOCS)	CISH G18	0.046	0.48
O15033	AREL1_HUMAN	reviewed	Apoptosis-resistant E3 ubiquitin protein ligase 1 (EC 2.3.2.26) (Apoptosis-resistant HECT-type E3 ubiquitin transferase 1)	AREL1 KIAA0317	0.031	0.49
Q9H0F5	RNF38_HUMAN	reviewed	E3 ubiquitin-protein ligase RNF38 (EC 2.3.2.27) (RING finger protein 38) (RING-type E3 ubiquitin transferase RNF38)	RNF38	0.011	0.53
Q8WVD3	RN138_HUMAN	reviewed	E3 ubiquitin-protein ligase RNF138 (EC 2.3.2.27) (Nemo-like kinase-associated RING finger protein) (NLK-associated RING finger protein) (hNARF) (RING finger protein 138) (RING-type E3 ubiquitin transferase RNF138)	RNF138 NARF HSD-4 HSD4	0.036	0.54
Q05516	ZBT16_HUMAN	reviewed	Zinc finger and BTB domain-containing protein 16 (Promyelocytic leukemia zinc finger protein) (Zinc finger protein 145) (Zinc finger protein PLZF)	ZBTB16 PLZF ZNF145	0.044	0.56
Q99496	RING2_HUMAN	reviewed	E3 ubiquitin-protein ligase RING2 (EC 2.3.2.27) (Huntingtin-interacting protein 2-interacting protein 3) (HIP2-interacting protein 3) (Protein DinG) (RING finger protein 1B) (RING1b) (RING finger protein 2) (RING finger protein BAP-1) (RING-type E3 ubiquitin transferase RING2)	RNF2 BAP1 DING HIPI3 RING1B	0.016	0.62
Q96FW1	OTUB1_HUMAN	reviewed	Ubiquitin thioesterase OTUB1 (EC 3.4.19.12) (Deubiquitinating enzyme OTUB1) (OTU domain-containing ubiquitin aldehyde-binding protein 1) (Otubain-1) (hOTU1) (Ubiquitin-specific-processing protease OTUB1)	OTUB1 OTB1 OTU1 HSPC263	0.025	0.68
Q9UKC9	FBXL2_HUMAN	reviewed	F-box/LRR-repeat protein 2 (F-box and leucine-rich repeat protein 2) (F-box protein FBL2/FBL3)	FBXL2 FBL2 FBL3	0.029	0.71
Q96D59	RN183_HUMAN	reviewed	E3 ubiquitin-protein ligase RNF183 (EC 2.3.2.27)	RNF183	0.0062	0.72
Q76N89	HECW1_HUMAN	reviewed	E3 ubiquitin-protein ligase HECW1 (EC 2.3.2.26) (HECT, C2 and WW domain-containing protein 1) (HECT-type E3 ubiquitin transferase HECW1) (NEDD4-like E3 ubiquitin-protein ligase 1) (hNEDL1)	HECW1 KIAA0322 NEDL1	0.0047	0.79
Q8WVZ7	RN133_HUMAN	reviewed	E3 ubiquitin-protein ligase RNF133 (EC 2.3.2.27) (RING finger protein 133) (RING-type E3 ubiquitin transferase RNF133)	RNF133	0.032	0.86
Q9NV06	DCA13_HUMAN	reviewed	DDB1- and CUL4-associated factor 13 (WD repeat and SOF domain-containing protein 1)	DCAF13 WDSOF1 HSPC064	0.016	0.91
O14544	SOCS6_HUMAN	reviewed	Suppressor of cytokine signaling 6 (SOCS-6) (Cytokine-inducible SH2 protein 4) (CIS-4) (Suppressor of cytokine signaling 4) (SOCS-4)	SOCS6 CIS4 SOCS4	0.051
Q9Y6I7	WSB1_HUMAN	reviewed	WD repeat and SOCS box-containing protein 1 (WSB-1) (SOCS box-containing WD protein SWiP-1)	WSB1 SWIP1	0.052
Q7Z6J8	UBE3D_HUMAN	reviewed	E3 ubiquitin-protein ligase E3D (EC 2.3.2.26) (HECT-type E3 ubiquitin transferase E3D) (UbcH10-binding protein with a HECT-like domain) (Ubiquitin-conjugating enzyme E2C-binding protein)	UBE3D C6orf157 H10BH UBE2CBP	0.053
Q9BVG3	TRI62_HUMAN	reviewed	E3 ubiquitin-protein ligase TRIM62 (EC 2.3.2.27) (Tripartite motif-containing protein 62)	TRIM62	0.058
Q6UX01	LMBRL_HUMAN	reviewed	Protein LMBR1L (Limb region 1 protein homolog-like) (Lipocalin-1-interacting membrane receptor) (LIMR)	LMBR1L KIAA1174 LIMR UNQ458/PRO783	0.059
Q9C029	TRIM7_HUMAN	reviewed	E3 ubiquitin-protein ligase TRIM7 (EC 2.3.2.27) (Glycogenin-interacting protein) (RING finger protein 90) (Tripartite motif-containing protein 7)	TRIM7 GNIP RNF90	0.059
P98170	XIAP_HUMAN	reviewed	E3 ubiquitin-protein ligase XIAP (EC 2.3.2.27) (Baculoviral IAP repeat-containing protein 4) (IAP-like protein) (ILP) (hILP) (Inhibitor of apoptosis protein 3) (IAP-3) (hIAP-3) (hIAP3) (RING-type E3 ubiquitin transferase XIAP) (X-linked inhibitor of apoptosis protein) (X-linked IAP)	XIAP API3 BIRC4 IAP3	0.06
Q7Z6Z7	HUWE1_HUMAN	reviewed	E3 ubiquitin-protein ligase HUWE1 (EC 2.3.2.26) (ARF-binding protein 1) (ARF-BP1) (HECT, UBA and WWE domain-containing protein 1) (HECT-type E3 ubiquitin transferase HUWE1) (Homologous to E6AP carboxyl terminus homologous protein 9) (HectH9) (Large structure of UREB1) (LASU1) (Mcl-1 ubiquitin ligase E3) (Mule) (Upstream regulatory element-binding protein 1) (URE-B1) (URE-binding protein 1)	HUWE1 KIAA0312 KIAA1578 UREB1 HSPC272	0.06
Q15438	CYH1_HUMAN	reviewed	Cytohesin-1 (PH, SEC7 and coiled-coil domain-containing protein 1) (SEC7 homolog B2-1)	CYTH1 D17S811E PSCD1	0.06
Q8IUQ4	SIAH1_HUMAN	reviewed	E3 ubiquitin-protein ligase SIAH1 (EC 2.3.2.27) (RING-type E3 ubiquitin transferase SIAH1) (Seven in absentia homolog 1) (Siah-1) (Siah-1a)	SIAH1 HUMSIAH	0.062
Q5M7Z0	RNFT1_HUMAN	reviewed	E3 ubiquitin-protein ligase RNFT1 (EC 2.3.2.27) (Protein PTD016) (RING finger and transmembrane domain-containing protein 1)	RNFT1 PTD016	0.062
Q13309	SKP2_HUMAN	reviewed	S-phase kinase-associated protein 2 (Cyclin-A/CDK2-associated protein p45) (F-box protein Skp2) (F-box/LRR-repeat protein 1) (p45skp2)	SKP2 FBXL1	0.066
Q9HAT8	PELI2_HUMAN	reviewed	E3 ubiquitin-protein ligase pellino homolog 2 (Pellino-2) (EC 2.3.2.27) (RING-type E3 ubiquitin transferase pellino homolog 2)	PELI2	0.066
P29590	PML_HUMAN	reviewed	Protein PML (E3 SUMO-protein ligase PML) (EC 2.3.2.-) (Promyelocytic leukemia protein) (RING finger protein 71) (RING-type E3 SUMO transferase PML) (Tripartite motif-containing protein 19) (TRIM19)	PML MYL PP8675 RNF71 TRIM19	0.066
Q5XPI4	RN123_HUMAN	reviewed	E3 ubiquitin-protein ligase RNF123 (EC 2.3.2.27) (Kip1 ubiquitination-promoting complex protein 1) (RING finger protein 123) (RING-type E3 ubiquitin transferase RNF123)	RNF123 KPC1 FP1477	0.067
Q8WVC0	LEO1_HUMAN	reviewed	RNA polymerase-associated protein LEO1 (Replicative senescence down-regulated leo1-like protein)	LEO1 RDL	0.068
Q9HCI7	MSL2_HUMAN	reviewed	E3 ubiquitin-protein ligase MSL2 (EC 2.3.2.-) (E3 ubiquitin-protein transferase MSL2) (Male-specific lethal 2-like 1) (MSL2-like 1) (Male-specific lethal-2 homolog) (MSL-2) (Male-specific lethal-2 homolog 1) (RING finger protein 184)	MSL2 KIAA1585 MSL2L1 RNF184	0.07
A8MQ27	NEU1B_HUMAN	reviewed	E3 ubiquitin-protein ligase NEURL1B (EC 2.3.2.27) (Neuralized-2) (NEUR2) (Neuralized-like protein 1B) (Neuralized-like protein 3) (RING-type E3 ubiquitin transferase NEURL1B)	NEURL1B NEURL3	0.07
Q96EP0	RNF31_HUMAN	reviewed	E3 ubiquitin-protein ligase RNF31 (EC 2.3.2.31) (HOIL-1-interacting protein) (HOIP) (RING finger protein 31) (RING-type E3 ubiquitin transferase RNF31) (Zinc in-between-RING-finger ubiquitin-associated domain protein)	RNF31 ZIBRA	0.071
Q15025	TNIP1_HUMAN	reviewed	TNFAIP3-interacting protein 1 (A20-binding inhibitor of NF-kappa-B activation 1) (ABIN-1) (HIV-1 Nef-interacting protein) (Nef-associated factor 1) (Naf1) (Nip40-1) (Virion-associated nuclear shuttling protein) (VAN) (hVAN)	TNIP1 KIAA0113 NAF1	0.071
Q04323	UBXN1_HUMAN	reviewed	UBX domain-containing protein 1 (SAPK substrate protein 1) (UBA/UBX 33.3 kDa protein)	UBXN1 SAKS1	0.071
Q13049	TRI32_HUMAN	reviewed	E3 ubiquitin-protein ligase TRIM32 (EC 2.3.2.27) (72 kDa Tat-interacting protein) (RING-type E3 ubiquitin transferase TRIM32) (Tripartite motif-containing protein 32) (Zinc finger protein HT2A)	TRIM32 HT2A	0.072
Q9BSL1	UBAC1_HUMAN	reviewed	Ubiquitin-associated domain-containing protein 1 (UBA domain-containing protein 1) (E3 ubiquitin-protein ligase subunit KPC2) (Glialblastoma cell differentiation-related protein 1) (Kip1 ubiquitination-promoting complex protein 2)	UBAC1 GBDR1 KPC2 UBADC1	0.073
O75150	BRE1B_HUMAN	reviewed	E3 ubiquitin-protein ligase BRE1B (BRE1-B) (EC 2.3.2.27) (95 kDa retinoblastoma-associated protein) (RBP95) (RING finger protein 40) (RING-type E3 ubiquitin transferase BRE1B)	RNF40 BRE1B KIAA0661	0.074
P63208	SKP1_HUMAN	reviewed	S-phase kinase-associated protein 1 (Cyclin-A/CDK2-associated protein p19) (p19A) (Organ of Corti protein 2) (OCP-2) (Organ of Corti protein II) (OCP-II) (RNA polymerase II elongation factor-like protein) (SIII) (Transcription elongation factor B polypeptide 1-like) (p19skp1)	SKP1 EMC19 OCP2 SKP1A TCEB1L	0.077
Q9NTX7	RN146_HUMAN	reviewed	E3 ubiquitin-protein ligase RNF146 (EC 2.3.2.27) (Dactylidin) (Iduna) (RING finger protein 146) (RING-type E3 ubiquitin transferase RNF146)	RNF146	0.08
O60927	PP1RB_HUMAN	reviewed	E3 ubiquitin-protein ligase PPP1R11 (EC 2.3.2.27) (Hemochromatosis candidate gene V protein) (HCG V) (Protein phosphatase 1 regulatory subunit 11) (Protein phosphatase inhibitor 3)	PPP1R11 HCGV TCTE5	0.082
Q9UPN9	TRI33_HUMAN	reviewed	E3 ubiquitin-protein ligase TRIM33 (EC 2.3.2.27) (Ectodermin homolog) (RET-fused gene 7 protein) (Protein Rfg7) (RING-type E3 ubiquitin transferase TRIM33) (Transcription intermediary factor 1-gamma) (TIF1-gamma) (Tripartite motif-containing protein 33)	TRIM33 KIAA1113 RFG7 TIF1G	0.084
Q9NWF9	RN216_HUMAN	reviewed	E3 ubiquitin-protein ligase RNF216 (EC 2.3.2.27) (RING finger protein 216) (RING-type E3 ubiquitin transferase RNF216) (Triad domain-containing protein 3) (Ubiquitin-conjugating enzyme 7-interacting protein 1) (Zinc finger protein inhibiting NF-kappa-B)	RNF216 TRIAD3 UBCE7IP1 ZIN	0.084
Q13619	CUL4A_HUMAN	reviewed	Cullin-4A (CUL-4A)	CUL4A	0.085
O60337	MARH6_HUMAN	reviewed	E3 ubiquitin-protein ligase MARCHF6 (EC 2.3.2.27) (Doa10 homolog) (Membrane-associated RING finger protein 6) (Membrane-associated RING-CH protein VI) (MARCH-VI) (Protein TEB-4) (RING finger protein 176) (RING-type E3 ubiquitin transferase MARCHF6)	MARCHF6 KIAA0597 MARCH6 RNF176 TEB4	0.085
Q5T6F0	DCA12_HUMAN	reviewed	DDB1- and CUL4-associated factor 12 (Centrosome-related protein TCC52) (Testis cancer centrosome-related protein) (WD repeat-containing protein 40A)	DCAF12 KIAA1892 TCC52 WDR40A	0.086
Q7Z6E9	RBBP6_HUMAN	reviewed	E3 ubiquitin-protein ligase RBBP6 (EC 2.3.2.27) (Proliferation potential-related protein) (Protein P2P-R) (RING-type E3 ubiquitin transferase RBBP6) (Retinoblastoma-binding Q protein 1) (RBQ-1) (Retinoblastoma-binding protein 6) (p53-associated cellular protein of testis)	RBBP6 P2PR PACT RBQ1 My038	0.086
Q96JP5	ZFP91_HUMAN	reviewed	E3 ubiquitin-protein ligase ZFP91 (EC 2.3.2.27) (RING-type E3 ubiquitin transferase ZFP91) (Zinc finger protein 757) (Zinc finger protein 91 homolog) (Zfp-91)	ZFP91 ZNF757 FKSG11	0.087
Q16512	PKN1_HUMAN	reviewed	Serine/threonine-protein kinase N1 (EC 2.7.11.13) (Protease-activated kinase 1) (PAK-1) (Protein kinase C-like 1) (Protein kinase C-like PKN) (Protein kinase PKN-alpha) (Protein-kinase C-related kinase 1) (Serine-threonine protein kinase N)	PKN1 PAK1 PKN PRK1 PRKCL1	0.087
Q8WZ73	RFFL_HUMAN	reviewed	E3 ubiquitin-protein ligase rififylin (EC 2.3.2.27) (Caspase regulator CARP2) (Caspases-8 and -10-associated RING finger protein 2) (CARP-2) (FYVE-RING finger protein Sakura) (Fring) (RING finger and FYVE-like domain-containing protein 1) (RING finger protein 189) (RING finger protein 34-like) (RING-type E3 ubiquitin transferase rififylin)	RFFL RNF189 RNF34L	0.089
Q8NC42	RN149_HUMAN	reviewed	E3 ubiquitin-protein ligase RNF149 (EC 2.3.2.27) (DNA polymerase-transactivated protein 2) (RING finger protein 149) (RING-type E3 ubiquitin transferase RNF149)	RNF149 DNAPTP2	0.092
Q96EP1	CHFR_HUMAN	reviewed	E3 ubiquitin-protein ligase CHFR (EC 2.3.2.27) (Checkpoint with forkhead and RING finger domains protein) (RING finger protein 196) (RING-type E3 ubiquitin transferase CHFR)	CHFR RNF196	0.092
Q8N653	LZTR1_HUMAN	reviewed	Leucine-zipper-like transcriptional regulator 1 (LZTR-1)	LZTR1 TCFL2	0.092
Q9UHC7	MKRN1_HUMAN	reviewed	E3 ubiquitin-protein ligase makorin-1 (EC 2.3.2.27) (RING finger protein 61) (RING-type E3 ubiquitin transferase makorin-1)	MKRN1 RNF61	0.095
Q6PCD5	RFWD3_HUMAN	reviewed	E3 ubiquitin-protein ligase RFWD3 (EC 2.3.2.27) (RING finger and WD repeat domain-containing protein 3) (RING finger protein 201)	RFWD3 RNF201	0.095
Q9UNE7	CHIP_HUMAN	reviewed	E3 ubiquitin-protein ligase CHIP (EC 2.3.2.27) (Antigen NY-CO-7) (CLL-associated antigen KW-8) (Carboxy terminus of Hsp70-interacting protein) (RING-type E3 ubiquitin transferase CHIP) (STIP1 homology and U box-containing protein 1)	STUB1 CHIP PP1131	0.095
Q13618	CUL3_HUMAN	reviewed	Cullin-3 (CUL-3)	CUL3 KIAA0617	0.096
Q9NVW2	RNF12_HUMAN	reviewed	E3 ubiquitin-protein ligase RLIM (EC 2.3.2.27) (LIM domain-interacting RING finger protein) (RING finger LIM domain-binding protein) (R-LIM) (RING finger protein 12) (RING-type E3 ubiquitin transferase RLIM) (Renal carcinoma antigen NY-REN-43)	RLIM RNF12	0.097
Q86UD3	MARH3_HUMAN	reviewed	E3 ubiquitin-protein ligase MARCHF3 (EC 2.3.2.27) (Membrane-associated RING finger protein 3) (Membrane-associated RING-CH protein III) (MARCH-III) (RING finger protein 173) (RING-type E3 ubiquitin transferase MARCHF3)	MARCHF3 MARCH3 RNF173	0.097
Q8ND25	ZNRF1_HUMAN	reviewed	E3 ubiquitin-protein ligase ZNRF1 (EC 2.3.2.27) (Nerve injury-induced gene 283 protein) (RING-type E3 ubiquitin transferase ZNRF1) (Zinc/RING finger protein 1)	ZNRF1 NIN283	0.099
O95071	UBR5_HUMAN	reviewed	E3 ubiquitin-protein ligase UBR5 (EC 2.3.2.26) (E3 ubiquitin-protein ligase, HECT domain-containing 1) (HECT-type E3 ubiquitin transferase UBR5) (Hyperplastic discs protein homolog) (hHYD) (Progestin-induced protein)	UBR5 EDD EDD1 HYD KIAA0896	0.1
Q96Q27	ASB2_HUMAN	reviewed	Ankyrin repeat and SOCS box protein 2 (ASB-2)	ASB2	0.1
Q66K89	E4F1_HUMAN	reviewed	Transcription factor E4F1 (EC 2.3.2.27) (E4F transcription factor 1) (Putative E3 ubiquitin-protein ligase E4F1) (RING-type E3 ubiquitin transferase E4F1) (Transcription factor E4F) (p120E4F) (p50E4F)	E4F1 E4F	0.1
Q9NVN8	GNL3L_HUMAN	reviewed	Guanine nucleotide-binding protein-like 3-like protein	GNL3L	0.1
Q96CA5	BIRC7_HUMAN	reviewed	Baculoviral IAP repeat-containing protein 7 (EC 2.3.2.27) (Kidney inhibitor of apoptosis protein) (KIAP) (Livin) (Melanoma inhibitor of apoptosis protein) (ML-IAP) (RING finger protein 50) (RING-type E3 ubiquitin transferase BIRC7) [Cleaved into: Baculoviral IAP repeat-containing protein 7 30kDa subunit (Truncated livin) (p30-Livin) (tLivin)]	BIRC7 KIAP LIVIN MLIAP RNF50 UNQ5800/PRO19607/PRO21344	0.1
Q9HAU4	SMUF2_HUMAN	reviewed	E3 ubiquitin-protein ligase SMURF2 (hSMURF2) (EC 2.3.2.26) (HECT-type E3 ubiquitin transferase SMURF2) (SMAD ubiquitination regulatory factor 2) (SMAD-specific E3 ubiquitin-protein ligase 2)	SMURF2	0.11
Q86XS8	GOLI_HUMAN	reviewed	E3 ubiquitin-protein ligase RNF130 (EC 2.3.2.27) (Goliath homolog) (H-Goliath) (RING finger protein 130) (RING-type E3 ubiquitin transferase RNF130)	RNF130	0.11
Q8TEB7	RN128_HUMAN	reviewed	E3 ubiquitin-protein ligase RNF128 (EC 2.3.2.27) (Gene related to anergy in lymphocytes protein) (GRAIL) (RING finger protein 128) (RING-type E3 ubiquitin transferase RNF128)	RNF128	0.11
Q5TA31	RN187_HUMAN	reviewed	E3 ubiquitin-protein ligase RNF187 (EC 2.3.2.27) (RING domain AP1 coactivator 1) (RACO-1) (RING finger protein 187) (RING-type E3 ubiquitin transferase RNF187)	RNF187	0.11
Q7Z569	BRAP_HUMAN	reviewed	BRCA1-associated protein (EC 2.3.2.27) (BRAP2) (Impedes mitogenic signal propagation) (IMP) (RING finger protein 52) (RING-type E3 ubiquitin transferase BRAP2) (Renal carcinoma antigen NY-REN-63)	BRAP RNF52	0.11
Q5JTC6	AMER1_HUMAN	reviewed	APC membrane recruitment protein 1 (Amer1) (Protein FAM123B) (Wilms tumor gene on the X chromosome protein)	AMER1 FAM123B WTX	0.11
Q9UK73	FEM1B_HUMAN	reviewed	Protein fem-1 homolog B (FEM1b) (FEM1-beta) (Fem-1-like death receptor-binding protein alpha) (Fem-1-like in apoptotic pathway protein alpha) (F1A-alpha)	FEM1B F1AA KIAA0396	0.11
P36406	TRI23_HUMAN	reviewed	E3 ubiquitin-protein ligase TRIM23 (EC 2.3.2.27) (ADP-ribosylation factor domain-containing protein 1) (GTP-binding protein ARD-1) (RING finger protein 46) (RING-type E3 ubiquitin transferase TRIM23) (Tripartite motif-containing protein 23)	TRIM23 ARD1 ARFD1 RNF46	0.12
Q13617	CUL2_HUMAN	reviewed	Cullin-2 (CUL-2)	CUL2	0.12
Q9Y6J0	CABIN_HUMAN	reviewed	Calcineurin-binding protein cabin-1 (Calcineurin inhibitor) (CAIN)	CABIN1 KIAA0330	0.12
Q68DV7	RNF43_HUMAN	reviewed	E3 ubiquitin-protein ligase RNF43 (EC 2.3.2.27) (RING finger protein 43) (RING-type E3 ubiquitin transferase RNF43)	RNF43	0.13
P22681	CBL_HUMAN	reviewed	E3 ubiquitin-protein ligase CBL (EC 2.3.2.27) (Casitas B-lineage lymphoma proto-oncogene) (Proto-oncogene c-Cbl) (RING finger protein 55) (RING-type E3 ubiquitin transferase CBL) (Signal transduction protein CBL)	CBL CBL2 RNF55	0.13
Q6PD62	CTR9_HUMAN	reviewed	RNA polymerase-associated protein CTR9 homolog (SH2 domain-binding protein 1)	CTR9 KIAA0155 SH2BP1	0.13
Q9UJP4	KLH21_HUMAN	reviewed	Kelch-like protein 21	KLHL21 KIAA0469	0.13
Q9HCM9	TRI39_HUMAN	reviewed	E3 ubiquitin-protein ligase TRIM39 (EC 2.3.2.27) (RING finger protein 23) (RING-type E3 ubiquitin transferase TRIM39) (Testis-abundant finger protein) (Tripartite motif-containing protein 39)	TRIM39 RNF23 TFP	0.13
Q9ULT6	ZNRF3_HUMAN	reviewed	E3 ubiquitin-protein ligase ZNRF3 (EC 2.3.2.27) (RING finger protein 203) (RING-type E3 ubiquitin transferase ZNRF3) (Zinc/RING finger protein 3)	ZNRF3 KIAA1133 RNF203	0.13
P21580	TNAP3_HUMAN	reviewed	Tumor necrosis factor alpha-induced protein 3 (TNF alpha-induced protein 3) (EC 2.3.2.-) (EC 3.4.19.12) (OTU domain-containing protein 7C) (Putative DNA-binding protein A20) (Zinc finger protein A20) [Cleaved into: A20p50; A20p37]	TNFAIP3 OTUD7C	0.13
Q9NS56	TOPRS_HUMAN	reviewed	E3 ubiquitin-protein ligase Topors (EC 2.3.2.27) (RING-type E3 ubiquitin transferase Topors) (SUMO1-protein E3 ligase Topors) (Topoisomerase I-binding RING finger protein) (Topoisomerase I-binding arginine/serine-rich protein) (Tumor suppressor p53-binding protein 3) (p53-binding protein 3) (p53BP3)	TOPORS LUN TP53BPL	0.14
P46934	NEDD4_HUMAN	reviewed	E3 ubiquitin-protein ligase NEDD4 (EC 2.3.2.26) (Cell proliferation-inducing gene 53 protein) (HECT-type E3 ubiquitin transferase NEDD4) (Neural precursor cell expressed developmentally down-regulated protein 4) (NEDD-4)	NEDD4 KIAA0093 NEDD4-1 PIG53	0.14
Q9NXI6	RN186_HUMAN	reviewed	E3 ubiquitin-protein ligase RNF186 (EC 2.3.2.27) (RING finger protein 186)	RNF186	0.14
P61077	UB2D3_HUMAN	reviewed	Ubiquitin-conjugating enzyme E2 D3 (EC 2.3.2.23) ((E3-independent) E2 ubiquitin-conjugating enzyme D3) (EC 2.3.2.24) (E2 ubiquitin-conjugating enzyme D3) (Ubiquitin carrier protein D3) (Ubiquitin-conjugating enzyme E2(17)KB 3) (Ubiquitin-conjugating enzyme E2-17 kDa 3) (Ubiquitin-protein ligase D3)	UBE2D3 UBC5C UBCH5C	0.14
Q969V5	MUL1_HUMAN	reviewed	Mitochondrial ubiquitin ligase activator of NFKB 1 (EC 2.3.2.27) (E3 SUMO-protein ligase MUL1) (E3 ubiquitin-protein ligase MUL1) (Growth inhibition and death E3 ligase) (Mitochondrial-anchored protein ligase) (Protein Hades) (Putative NF-kappa-B-activating protein 266) (RING finger protein 218) (RING-type E3 ubiquitin transferase NFKB 1)	MUL1 C1orf166 GIDE MAPL MULAN RNF218	0.14
Q9Y4B6	DCAF1_HUMAN	reviewed	DDB1- and CUL4-associated factor 1 (HIV-1 Vpr-binding protein) (VprBP) (Serine/threonine-protein kinase VPRBP) (EC 2.7.11.1) (Vpr-interacting protein)	DCAF1 KIAA0800 RIP VPRBP	0.14
Q693B1	KCD11_HUMAN	reviewed	BTB/POZ domain-containing protein KCTD11 (KCASH1 protein) (Potassium channel tetramerization domain-containing protein 11) (RING-type E3 ubiquitin transferase subunit KCTD11)	KCTD11 C17orf36 REN	0.14
Q969U6	FBXW5_HUMAN	reviewed	F-box/WD repeat-containing protein 5 (F-box and WD-40 domain-containing protein 5)	FBXW5 FBW5 PP3971	0.14
Q96AX9	MIB2_HUMAN	reviewed	E3 ubiquitin-protein ligase MIB2 (EC 2.3.2.27) (Mind bomb homolog 2) (Novel zinc finger protein) (Novelzin) (Putative NF-kappa-B-activating protein 002N) (RING-type E3 ubiquitin transferase MIB2) (Skeletrophin) (Zinc finger ZZ type with ankyrin repeat domain protein 1)	MIB2 SKD ZZANK1	0.14
Q12933	TRAF2_HUMAN	reviewed	TNF receptor-associated factor 2 (EC 2.3.2.27) (E3 ubiquitin-protein ligase TRAF2) (RING-type E3 ubiquitin transferase TRAF2) (Tumor necrosis factor type 2 receptor-associated protein 3)	TRAF2 TRAP3	0.15
Q8NCN4	RN169_HUMAN	reviewed	E3 ubiquitin-protein ligase RNF169 (EC 2.3.2.27) (RING finger protein 169) (RING-type E3 ubiquitin transferase RNF169)	RNF169 KIAA1991	0.15
Q7L273	KCTD9_HUMAN	reviewed	BTB/POZ domain-containing protein KCTD9	KCTD9	0.15
O75113	N4BP1_HUMAN	reviewed	NEDD4-binding protein 1 (N4BP1) (EC 3.1.-.-)	N4BP1 KIAA0615	0.15
O00507	USP9Y_HUMAN	reviewed	Probable ubiquitin carboxyl-terminal hydrolase FAF-Y (EC 3.4.19.12) (Deubiquitinating enzyme FAF-Y) (Fat facets protein-related, Y-linked) (Ubiquitin thioesterase FAF-Y) (Ubiquitin-specific protease 9, Y chromosome) (Ubiquitin-specific-processing protease FAF-Y)	USP9Y DFFRY	0.15
Q15386	UBE3C_HUMAN	reviewed	Ubiquitin-protein ligase E3C (EC 2.3.2.26) (HECT-type ubiquitin transferase E3C) (HectH2)	UBE3C KIAA0010 KIAA10	0.15
Q13191	CBLB_HUMAN	reviewed	E3 ubiquitin-protein ligase CBL-B (EC 2.3.2.27) (Casitas B-lineage lymphoma proto-oncogene b) (RING finger protein 56) (RING-type E3 ubiquitin transferase CBL-B) (SH3-binding protein CBL-B) (Signal transduction protein CBL-B)	CBLB RNF56 Nbla00127	0.16
Q9Y508	RN114_HUMAN	reviewed	E3 ubiquitin-protein ligase RNF114 (EC 2.3.2.27) (RING finger protein 114) (RING-type E3 ubiquitin transferase RNF114) (Zinc finger protein 228) (Zinc finger protein 313)	RNF114 ZNF228 ZNF313	0.16
Q7Z3V4	UBE3B_HUMAN	reviewed	Ubiquitin-protein ligase E3B (EC 2.3.2.26) (HECT-type ubiquitin transferase E3B)	UBE3B	0.16
P40238	TPOR_HUMAN	reviewed	Thrombopoietin receptor (TPO-R) (Myeloproliferative leukemia protein) (Proto-oncogene c-Mpl) (CD antigen CD110)	MPL TPOR	0.16
Q9P2K6	KLH42_HUMAN	reviewed	Kelch-like protein 42 (Cullin-3-binding protein 9) (Ctb9) (Kelch domain-containing protein 5)	KLHL42 KIAA1340 KLHDC5	0.16
Q2Q1W2	LIN41_HUMAN	reviewed	E3 ubiquitin-protein ligase TRIM71 (EC 2.3.2.27) (Protein lin-41 homolog) (RING-type E3 ubiquitin transferase TRIM71) (Tripartite motif-containing protein 71)	TRIM71 LIN41	0.16
Q9Y6K9	NEMO_HUMAN	reviewed	NF-kappa-B essential modulator (NEMO) (FIP-3) (IkB kinase-associated protein 1) (IKKAP1) (Inhibitor of nuclear factor kappa-B kinase subunit gamma) (I-kappa-B kinase subunit gamma) (IKK-gamma) (IKKG) (IkB kinase subunit gamma) (NF-kappa-B essential modifier)	IKBKG FIP3 NEMO	0.16
Q14669	TRIPC_HUMAN	reviewed	E3 ubiquitin-protein ligase TRIP12 (EC 2.3.2.26) (E3 ubiquitin-protein ligase for Arf) (ULF) (HECT-type E3 ubiquitin transferase TRIP12) (Thyroid receptor-interacting protein 12) (TR-interacting protein 12) (TRIP-12)	TRIP12 KIAA0045 ULF	0.17
O95376	ARI2_HUMAN	reviewed	E3 ubiquitin-protein ligase ARIH2 (ARI-2) (Protein ariadne-2 homolog) (EC 2.3.2.31) (RING-type E3 ubiquitin transferase ARIH2) (Triad1 protein)	ARIH2 ARI2 TRIAD1 HT005	0.17
Q8WXK3	ASB13_HUMAN	reviewed	Ankyrin repeat and SOCS box protein 13 (ASB-13)	ASB13	0.17
Q6Q0C0	TRAF7_HUMAN	reviewed	E3 ubiquitin-protein ligase TRAF7 (EC 2.3.2.27) (RING finger and WD repeat-containing protein 1) (RING finger protein 119) (RING-type E3 ubiquitin transferase TRAF7) (TNF receptor-associated factor 7)	TRAF7 RFWD1 RNF119	0.17
Q9P0N8	MARH2_HUMAN	reviewed	E3 ubiquitin-protein ligase MARCHF2 (EC 2.3.2.27) (Membrane-associated RING finger protein 2) (Membrane-associated RING-CH protein II) (MARCH-II) (RING finger protein 172) (RING-type E3 ubiquitin transferase MARCHF2)	MARCHF2 MARCH2 RNF172 HSPC240	0.18
P49773	HINT1_HUMAN	reviewed	Histidine triad nucleotide-binding protein 1 (EC 3.-.-.-) (Adenosine 5'-monophosphoramidase) (Protein kinase C inhibitor 1) (Protein kinase C-interacting protein 1) (PKCI-1)	HINT1 HINT PKCI1 PRKCNH1	0.19
Q9BR09	NEUL2_HUMAN	reviewed	Neuralized-like protein 2	NEURL2 C20orf163	0.19
Q8WY64	MYLIP_HUMAN	reviewed	E3 ubiquitin-protein ligase MYLIP (EC 2.3.2.27) (Inducible degrader of the LDL-receptor) (Idol) (Myosin regulatory light chain interacting protein) (MIR) (RING-type E3 ubiquitin transferase MYLIP)	MYLIP BZF1 IDOL BM-023 PP5242	0.2
Q9Y4K3	TRAF6_HUMAN	reviewed	TNF receptor-associated factor 6 (EC 2.3.2.27) (E3 ubiquitin-protein ligase TRAF6) (Interleukin-1 signal transducer) (RING finger protein 85) (RING-type E3 ubiquitin transferase TRAF6)	TRAF6 RNF85	0.2
Q6IQ16	SPOPL_HUMAN	reviewed	Speckle-type POZ protein-like (HIB homolog 2) (Roadkill homolog 2)	SPOPL	0.21
P52630	STAT2_HUMAN	reviewed	Signal transducer and activator of transcription 2 (p113)	STAT2	0.21
Q15154	PCM1_HUMAN	reviewed	Pericentriolar material 1 protein (PCM-1) (hPCM-1)	PCM1	0.22
Q9P2J3	KLHL9_HUMAN	reviewed	Kelch-like protein 9	KLHL9 KIAA1354	0.22
Q8WU17	RN139_HUMAN	reviewed	E3 ubiquitin-protein ligase RNF139 (EC 2.3.2.27) (RING finger protein 139) (RING-type E3 ubiquitin transferase RNF139) (Translocation in renal carcinoma on chromosome 8 protein)	RNF139 TRC8	0.23
Q9P2E8	MARH4_HUMAN	reviewed	E3 ubiquitin-protein ligase MARCHF4 (EC 2.3.2.27) (Membrane-associated RING finger protein 4) (Membrane-associated RING-CH protein IV) (MARCH-IV) (RING finger protein 174) (RING-type E3 ubiquitin transferase MARCHF4)	MARCHF4 KIAA1399 MARCH4 RNF174	0.24
P62256	UBE2H_HUMAN	reviewed	Ubiquitin-conjugating enzyme E2 H (EC 2.3.2.23) ((E3-independent) E2 ubiquitin-conjugating enzyme H) (EC 2.3.2.24) (E2 ubiquitin-conjugating enzyme H) (UbcH2) (Ubiquitin carrier protein H) (Ubiquitin-conjugating enzyme E2-20K) (Ubiquitin-protein ligase H)	UBE2H	0.24
Q93034	CUL5_HUMAN	reviewed	Cullin-5 (CUL-5) (Vasopressin-activated calcium-mobilizing receptor 1) (VACM-1)	CUL5 VACM1	0.25
Q9UKB1	FBW1B_HUMAN	reviewed	F-box/WD repeat-containing protein 11 (F-box and WD repeats protein beta-TrCP2) (F-box/WD repeat-containing protein 1B) (Homologous to Slimb protein) (HOS)	FBXW11 BTRCP2 FBW1B FBXW1B KIAA0696	0.25
Q96B02	UBE2W_HUMAN	reviewed	Ubiquitin-conjugating enzyme E2 W (EC 2.3.2.23) (E2 ubiquitin-conjugating enzyme W) (N-terminal E2 ubiquitin-conjugating enzyme) (EC 2.3.2.25) (N-terminus-conjugating E2) (Ubiquitin carrier protein W) (Ubiquitin-conjugating enzyme 16) (UBC-16) (Ubiquitin-protein ligase W)	UBE2W UBC16	0.25
Q96PM5	ZN363_HUMAN	reviewed	RING finger and CHY zinc finger domain-containing protein 1 (EC 2.3.2.27) (Androgen receptor N-terminal-interacting protein) (CH-rich-interacting match with PLAG1) (E3 ubiquitin-protein ligase Pirh2) (RING finger protein 199) (RING-type E3 ubiquitin transferase RCHY1) (Zinc finger protein 363) (p53-induced RING-H2 protein) (hPirh2)	RCHY1 ARNIP CHIMP PIRH2 RNF199 ZNF363	0.25
Q96GF1	RN185_HUMAN	reviewed	E3 ubiquitin-protein ligase RNF185 (EC 2.3.2.27) (RING finger protein 185) (RING-type E3 ubiquitin transferase RNF185)	RNF185	0.26
Q86Y01	DTX1_HUMAN	reviewed	E3 ubiquitin-protein ligase DTX1 (EC 2.3.2.27) (Protein deltex-1) (Deltex1) (hDTX1) (RING-type E3 ubiquitin transferase DTX1)	DTX1	0.26
Q96DX5	ASB9_HUMAN	reviewed	Ankyrin repeat and SOCS box protein 9 (ASB-9)	ASB9	0.26
Q9Y4D8	HECD4_HUMAN	reviewed	Probable E3 ubiquitin-protein ligase HECTD4 (EC 2.3.2.26) (HECT domain-containing protein 4) (HECT-type E3 ubiquitin transferase HECTD4)	HECTD4 C12orf51 KIAA0614	0.26
A6NK59	ASB14_HUMAN	reviewed	Ankyrin repeat and SOCS box protein 14 (ASB-14)	ASB14	0.26
Q7L5Y9	MAEA_HUMAN	reviewed	E3 ubiquitin-protein transferase MAEA (EC 2.3.2.27) (Cell proliferation-inducing gene 5 protein) (Erythroblast macrophage protein) (Human lung cancer oncogene 10 protein) (HLC-10) (Macrophage erythroblast attacher) (P44EMLP)	MAEA EMP HLC10 PIG5	0.26
O00308	WWP2_HUMAN	reviewed	NEDD4-like E3 ubiquitin-protein ligase WWP2 (EC 2.3.2.26) (Atrophin-1-interacting protein 2) (AIP2) (HECT-type E3 ubiquitin transferase WWP2) (WW domain-containing protein 2)	WWP2	0.26
Q8TEC5	SH3R2_HUMAN	reviewed	E3 ubiquitin-protein ligase SH3RF2 (EC 2.3.2.27) (Heart protein phosphatase 1-binding protein) (HEPP1) (POSH-eliminating RING protein) (Protein phosphatase 1 regulatory subunit 39) (RING finger protein 158) (RING-type E3 ubiquitin transferase SH3RF2) (SH3 domain-containing RING finger protein 2)	SH3RF2 POSH3 POSHER PPP1R39 RNF158	0.27
Q63HN8	RN213_HUMAN	reviewed	E3 ubiquitin-protein ligase RNF213 (EC 2.3.2.27) (EC 3.6.4.-) (ALK lymphoma oligomerization partner on chromosome 17) (Mysterin) (RING finger protein 213) (RING-type E3 ubiquitin transferase RNF213)	RNF213 ALO17 C17orf27 KIAA1554 KIAA1618 MYSTR	0.27
Q9P0P0	RN181_HUMAN	reviewed	E3 ubiquitin-protein ligase RNF181 (EC 2.3.2.27) (RING finger protein 181) (RING-type E3 ubiquitin transferase RNF181)	RNF181 HSPC238	0.28
Q06587	RING1_HUMAN	reviewed	E3 ubiquitin-protein ligase RING1 (EC 2.3.2.27) (Polycomb complex protein RING1) (RING finger protein 1) (RING-type E3 ubiquitin transferase RING1) (Really interesting new gene 1 protein)	RING1 RNF1	0.28
Q8NFZ0	FBH1_HUMAN	reviewed	F-box DNA helicase 1 (hFBH1) (EC 3.6.4.12) (F-box only protein 18)	FBH1 FBX18 FBXO18	0.28
Q9UKT6	FXL21_HUMAN	reviewed	Putative F-box/LRR-repeat protein 21 (F-box and leucine-rich repeat protein 21) (F-box and leucine-rich repeat protein 3B) (F-box/LRR-repeat protein 3B)	FBXL21P FBL21 FBL3 FBXL21 FBXL3B FBXL3P	0.28
Q96EH8	NEUL3_HUMAN	reviewed	E3 ubiquitin-protein ligase NEURL3 (EC 2.3.2.27) (Lung-inducible neuralized-related C3CH4 RING domain protein) (Neuralized-like protein 3) (RING-type E3 ubiquitin transferase NEURL3)	NEURL3 LINCR	0.28
Q9BZR9	TRIM8_HUMAN	reviewed	E3 ubiquitin-protein ligase TRIM8 (EC 2.3.2.27) (Glioblastoma-expressed RING finger protein) (RING finger protein 27) (RING-type E3 ubiquitin transferase TRIM8) (Tripartite motif-containing protein 8)	TRIM8 GERP RNF27	0.28
O43791	SPOP_HUMAN	reviewed	Speckle-type POZ protein (HIB homolog 1) (Roadkill homolog 1)	SPOP	0.29
Q9UK22	FBX2_HUMAN	reviewed	F-box only protein 2	FBXO2 FBX2	0.29
Q13490	BIRC2_HUMAN	reviewed	Baculoviral IAP repeat-containing protein 2 (EC 2.3.2.27) (Cellular inhibitor of apoptosis 1) (C-IAP1) (IAP homolog B) (Inhibitor of apoptosis protein 2) (hIAP-2) (hIAP2) (RING finger protein 48) (RING-type E3 ubiquitin transferase BIRC2) (TNFR2-TRAF-signaling complex protein 2)	BIRC2 API1 MIHB RNF48	0.3
Q6AZZ1	TRI68_HUMAN	reviewed	E3 ubiquitin-protein ligase TRIM68 (EC 2.3.2.27) (RING finger protein 137) (RING-type E3 ubiquitin transferase TRIM68) (SSA protein SS-56) (SS-56) (Tripartite motif-containing protein 68)	TRIM68 GC109 RNF137 SS56	0.31
Q93008	USP9X_HUMAN	reviewed	Probable ubiquitin carboxyl-terminal hydrolase FAF-X (EC 3.4.19.12) (Deubiquitinating enzyme FAF-X) (Fat facets in mammals) (hFAM) (Fat facets protein-related, X-linked) (Ubiquitin thioesterase FAF-X) (Ubiquitin-specific protease 9, X chromosome) (Ubiquitin-specific-processing protease FAF-X)	USP9X DFFRX FAM USP9	0.31
P55072	TERA_HUMAN	reviewed	Transitional endoplasmic reticulum ATPase (TER ATPase) (EC 3.6.4.6) (15S Mg(2+)-ATPase p97 subunit) (Valosin-containing protein) (VCP)	VCP	0.31
Q75N03	HAKAI_HUMAN	reviewed	E3 ubiquitin-protein ligase Hakai (EC 2.3.2.27) (Casitas B-lineage lymphoma-transforming sequence-like protein 1) (c-Cbl-like protein 1) (RING finger protein 188) (RING-type E3 ubiquitin transferase Hakai)	CBLL1 HAKAI RNF188	0.31
Q8N9I9	DTX3_HUMAN	reviewed	Probable E3 ubiquitin-protein ligase DTX3 (EC 2.3.2.27) (Protein deltex-3) (Deltex3) (RING finger protein 154) (RING-type E3 ubiquitin transferase DTX3)	DTX3 RNF154	0.32
Q9UK97	FBX9_HUMAN	reviewed	F-box only protein 9 (Cross-immune reaction antigen 1) (Renal carcinoma antigen NY-REN-57)	FBXO9 FBX9 VCIA1	0.32
Q9Y297	FBW1A_HUMAN	reviewed	F-box/WD repeat-containing protein 1A (E3RSIkappaB) (Epididymis tissue protein Li 2a) (F-box and WD repeats protein beta-TrCP) (pIkappaBalpha-E3 receptor subunit)	BTRC BTRCP FBW1A FBXW1A	0.32
P78317	RNF4_HUMAN	reviewed	E3 ubiquitin-protein ligase RNF4 (EC 2.3.2.27) (RING finger protein 4) (RING-type E3 ubiquitin transferase RNF4) (Small nuclear ring finger protein) (Protein SNURF)	RNF4 SNURF RES4-26	0.33
Q149N8	SHPRH_HUMAN	reviewed	E3 ubiquitin-protein ligase SHPRH (EC 2.3.2.27) (EC 3.6.4.-) (RING-type E3 ubiquitin transferase SHPRH) (SNF2, histone-linker, PHD and RING finger domain-containing helicase)	SHPRH KIAA2023	0.33
Q96A37	RN166_HUMAN	reviewed	E3 ubiquitin-protein ligase RNF166 (EC 2.3.2.27) (RING finger protein 166) (RING-type E3 ubiquitin transferase RNF166)	RNF166	0.33
Q9UBE8	NLK_HUMAN	reviewed	Serine/threonine-protein kinase NLK (EC 2.7.11.24) (Nemo-like kinase) (Protein LAK1)	NLK LAK1	0.33
O60858	TRI13_HUMAN	reviewed	E3 ubiquitin-protein ligase TRIM13 (EC 2.3.2.27) (B-cell chronic lymphocytic leukemia tumor suppressor Leu5) (Leukemia-associated protein 5) (Putative tumor suppressor RFP2) (RING finger protein 77) (RING-type E3 ubiquitin transferase TRIM13) (Ret finger protein 2) (Tripartite motif-containing protein 13)	TRIM13 LEU5 RFP2 RNF77	0.33
Q9P2G1	AKIB1_HUMAN	reviewed	Ankyrin repeat and IBR domain-containing protein 1 (EC 2.3.2.31)	ANKIB1 KIAA1386	0.33
Q96BA8	CR3L1_HUMAN	reviewed	Cyclic AMP-responsive element-binding protein 3-like protein 1 (cAMP-responsive element-binding protein 3-like protein 1) (Old astrocyte specifically-induced substance) (OASIS) [Cleaved into: Processed cyclic AMP-responsive element-binding protein 3-like protein 1]	CREB3L1 OASIS PSEC0238	0.33
Q12929	EPS8_HUMAN	reviewed	Epidermal growth factor receptor kinase substrate 8	EPS8	0.33
Q4G0X4	KCD21_HUMAN	reviewed	BTB/POZ domain-containing protein KCTD21 (KCASH2 protein) (Potassium channel tetramerization domain-containing protein 21)	KCTD21	0.33
Q9Y3Z3	SAMH1_HUMAN	reviewed	Deoxynucleoside triphosphate triphosphohydrolase SAMHD1 (dNTPase) (EC 3.1.5.-) (Dendritic cell-derived IFNG-induced protein) (DCIP) (Monocyte protein 5) (MOP-5) (SAM domain and HD domain-containing protein 1) (hSAMHD1)	SAMHD1 MOP5	0.34
Q9BT67	NFIP1_HUMAN	reviewed	NEDD4 family-interacting protein 1 (Breast cancer-associated protein SGA-1M) (NEDD4 WW domain-binding protein 5) (Putative MAPK-activating protein PM13) (Putative NF-kappa-B-activating protein 164) (Putative NFKB and MAPK-activating protein)	NDFIP1 N4WBP5 PSEC0192 PSEC0223	0.34
O95628	CNOT4_HUMAN	reviewed	CCR4-NOT transcription complex subunit 4 (EC 2.3.2.27) (CCR4-associated factor 4) (E3 ubiquitin-protein ligase CNOT4) (Potential transcriptional repressor NOT4Hp) (RING-type E3 ubiquitin transferase CNOT4)	CNOT4 NOT4	0.34
Q86UT8	CATAC_HUMAN	reviewed	Centrosomal AT-AC splicing factor (Coiled-coil domain-containing protein 84)	CENATAC CCDC84 DLNB14	0.34
Q8IVV7	GID4_HUMAN	reviewed	Glucose-induced degradation protein 4 homolog (Vacuolar import and degradation protein 24 homolog)	GID4 C17orf39 VID24	0.34
Q9Y2M5	KLH20_HUMAN	reviewed	Kelch-like protein 20 (Kelch-like ECT2-interacting protein) (Kelch-like protein X)	KLHL20 KLEIP KLHLX	0.35
Q92541	RTF1_HUMAN	reviewed	RNA polymerase-associated protein RTF1 homolog	RTF1 KIAA0252	0.35
Q9NR09	BIRC6_HUMAN	reviewed	Baculoviral IAP repeat-containing protein 6 (EC 2.3.2.27) (BIR repeat-containing ubiquitin-conjugating enzyme) (BRUCE) (RING-type E3 ubiquitin transferase BIRC6) (Ubiquitin-conjugating BIR domain enzyme apollon) (APOLLON)	BIRC6 KIAA1289	0.35
A0AVI4	TM129_HUMAN	reviewed	E3 ubiquitin-protein ligase TM129 (EC 2.3.2.27) (RING-type E3 ubiquitin transferase TM129)	TMEM129	0.35
Q99942	RNF5_HUMAN	reviewed	E3 ubiquitin-protein ligase RNF5 (EC 2.3.2.27) (Protein G16) (RING finger protein 5) (RING-type E3 ubiquitin transferase RNF5) (Ram1 homolog) (HsRma1)	RNF5 G16 NG2 RMA1	0.36
P50876	R144A_HUMAN	reviewed	E3 ubiquitin-protein ligase RNF144A (EC 2.3.2.31) (RING finger protein 144A) (UbcM4-interacting protein 4) (Ubiquitin-conjugating enzyme 7-interacting protein 4)	RNF144A KIAA0161 RNF144 UBCE7IP4	0.36
Q9NX09	DDIT4_HUMAN	reviewed	DNA damage-inducible transcript 4 protein (HIF-1 responsive protein RTP801) (Protein regulated in development and DNA damage response 1) (REDD-1)	DDIT4 REDD1 RTP801	0.36
Q96JK2	DCAF5_HUMAN	reviewed	DDB1- and CUL4-associated factor 5 (Breakpoint cluster region protein 2) (BCRP2) (WD repeat-containing protein 22)	DCAF5 BCRG2 KIAA1824 WDR22	0.36
Q6ZNA4	RN111_HUMAN	reviewed	E3 ubiquitin-protein ligase Arkadia (EC 2.3.2.27) (RING finger protein 111) (hRNF111) (RING-type E3 ubiquitin transferase Arkadia)	RNF111	0.37
Q9UPQ7	PZRN3_HUMAN	reviewed	E3 ubiquitin-protein ligase PDZRN3 (EC 2.3.2.27) (Ligand of Numb protein X 3) (PDZ domain-containing RING finger protein 3) (RING-type E3 ubiquitin transferase PDZRN3) (Semaphorin cytoplasmic domain-associated protein 3) (Protein SEMACAP3)	PDZRN3 KIAA1095 LNX3 SEMCAP3	0.37
P62699	YPEL5_HUMAN	reviewed	Protein yippee-like 5	YPEL5 CGI-127	0.37
Q86Y13	DZIP3_HUMAN	reviewed	E3 ubiquitin-protein ligase DZIP3 (EC 2.3.2.27) (DAZ-interacting protein 3) (RING-type E3 ubiquitin transferase DZIP3) (RNA-binding ubiquitin ligase of 138 kDa) (hRUL138)	DZIP3 KIAA0675	0.37
Q96A61	TRI52_HUMAN	reviewed	E3 ubiquitin-protein ligase TRIM52 (EC 2.3.2.27) (RING finger protein 102) (Tripartite motif-containing protein 52)	TRIM52 RNF102	0.38
Q9H1B7	I2BPL_HUMAN	reviewed	Probable E3 ubiquitin-protein ligase IRF2BPL (EC 2.3.2.27) (Enhanced at puberty protein 1) (Interferon regulatory factor 2-binding protein-like)	IRF2BPL C14orf4 EAP1 KIAA1865 My039	0.38
Q9H6Y7	RN167_HUMAN	reviewed	E3 ubiquitin-protein ligase RNF167 (EC 2.3.2.27) (RING finger protein 167) (RING-type E3 ubiquitin transferase RNF167) (RING105)	RNF167 LP2254	0.38
Q13526	PIN1_HUMAN	reviewed	Peptidyl-prolyl cis-trans isomerase NIMA-interacting 1 (EC 5.2.1.8) (Peptidyl-prolyl cis-trans isomerase Pin1) (PPIase Pin1) (Rotamase Pin1)	PIN1	0.38
Q96A44	SPSB4_HUMAN	reviewed	SPRY domain-containing SOCS box protein 4 (SSB-4)	SPSB4 SSB4	0.38
Q5VTR2	BRE1A_HUMAN	reviewed	E3 ubiquitin-protein ligase BRE1A (BRE1-A) (hBRE1) (EC 2.3.2.27) (RING finger protein 20) (RING-type E3 ubiquitin transferase BRE1A)	RNF20 BRE1A	0.38
Q86YT6	MIB1_HUMAN	reviewed	E3 ubiquitin-protein ligase MIB1 (EC 2.3.2.27) (DAPK-interacting protein 1) (DIP-1) (Mind bomb homolog 1) (RING-type E3 ubiquitin transferase MIB1) (Zinc finger ZZ type with ankyrin repeat domain protein 2)	MIB1 DIP1 KIAA1323 ZZANK2	0.38
Q969P5	FBX32_HUMAN	reviewed	F-box only protein 32 (Atrogin-1) (Muscle atrophy F-box protein) (MAFbx)	FBXO32	0.38
Q9P2P5	HECW2_HUMAN	reviewed	E3 ubiquitin-protein ligase HECW2 (EC 2.3.2.26) (HECT, C2 and WW domain-containing protein 2) (HECT-type E3 ubiquitin transferase HECW2) (NEDD4-like E3 ubiquitin-protein ligase 2)	HECW2 KIAA1301 NEDL2	0.39
Q96LD4	TRI47_HUMAN	reviewed	E3 ubiquitin-protein ligase TRIM47 (EC 2.3.2.27) (Gene overexpressed in astrocytoma protein) (RING finger protein 100) (Tripartite motif-containing protein 47)	TRIM47 GOA RNF100	0.39
Q9C040	TRIM2_HUMAN	reviewed	Tripartite motif-containing protein 2 (EC 2.3.2.27) (E3 ubiquitin-protein ligase TRIM2) (RING finger protein 86) (RING-type E3 ubiquitin transferase TRIM2)	TRIM2 KIAA0517 RNF86	0.39
A7E2V4	ZSWM8_HUMAN	reviewed	Zinc finger SWIM domain-containing protein 8	ZSWIM8 KIAA0913	0.39
Q15034	HERC3_HUMAN	reviewed	Probable E3 ubiquitin-protein ligase HERC3 (EC 2.3.2.26) (HECT domain and RCC1-like domain-containing protein 3) (HECT-type E3 ubiquitin transferase HERC3)	HERC3 KIAA0032	0.39
Q9HCE7	SMUF1_HUMAN	reviewed	E3 ubiquitin-protein ligase SMURF1 (hSMURF1) (EC 2.3.2.26) (HECT-type E3 ubiquitin transferase SMURF1) (SMAD ubiquitination regulatory factor 1) (SMAD-specific E3 ubiquitin-protein ligase 1)	SMURF1 KIAA1625	0.4
Q9ULX5	RN112_HUMAN	reviewed	RING finger protein 112 (EC 2.3.2.27) (Brain finger protein) (Zinc finger protein 179)	RNF112 BFP ZNF179	0.4
Q7Z6J0	SH3R1_HUMAN	reviewed	E3 ubiquitin-protein ligase SH3RF1 (EC 2.3.2.27) (Plenty of SH3s) (Protein POSH) (RING finger protein 142) (RING-type E3 ubiquitin transferase SH3RF1) (SH3 domain-containing RING finger protein 1) (SH3 multiple domains protein 2)	SH3RF1 KIAA1494 POSH POSH1 RNF142 SH3MD2	0.41
P35240	MERL_HUMAN	reviewed	Merlin (Moesin-ezrin-radixin-like protein) (Neurofibromin-2) (Schwannomerlin) (Schwannomin)	NF2 SCH	0.41
Q86XT4	TRI50_HUMAN	reviewed	E3 ubiquitin-protein ligase TRIM50 (EC 2.3.2.27) (RING-type E3 ubiquitin transferase TRIM50) (Tripartite motif-containing protein 50)	TRIM50 TRIM50A	0.41
O43294	TGFI1_HUMAN	reviewed	Transforming growth factor beta-1-induced transcript 1 protein (Androgen receptor coactivator 55 kDa protein) (Androgen receptor-associated protein of 55 kDa) (Hydrogen peroxide-inducible clone 5 protein) (Hic-5)	TGFB1I1 ARA55	0.42
Q9UH77	KLHL3_HUMAN	reviewed	Kelch-like protein 3	KLHL3 KIAA1129	0.42
Q6ZT12	UBR3_HUMAN	reviewed	E3 ubiquitin-protein ligase UBR3 (EC 2.3.2.27) (N-recognin-3) (RING-type E3 ubiquitin transferase UBR3) (Ubiquitin-protein ligase E3-alpha-3) (Ubiquitin-protein ligase E3-alpha-III) (Zinc finger protein 650)	UBR3 KIAA2024 ZNF650	0.42
Q96KE9	BTBD6_HUMAN	reviewed	BTB/POZ domain-containing protein 6 (Lens BTB domain protein)	BTBD6 BDPL	0.43
Q8TEB1	DCA11_HUMAN	reviewed	DDB1- and CUL4-associated factor 11 (WD repeat-containing protein 23)	DCAF11 WDR23 GL014 PRO2389	0.44
Q7Z6M2	FBX33_HUMAN	reviewed	F-box only protein 33	FBXO33 FBX33	0.45
Q9Y577	TRI17_HUMAN	reviewed	E3 ubiquitin-protein ligase TRIM17 (EC 2.3.2.27) (RING finger protein 16) (RING-type E3 ubiquitin transferase TRIM17) (Testis RING finger protein) (Tripartite motif-containing protein 17)	TRIM17 RBCC RNF16 TERF	0.45
O43255	SIAH2_HUMAN	reviewed	E3 ubiquitin-protein ligase SIAH2 (EC 2.3.2.27) (RING-type E3 ubiquitin transferase SIAH2) (Seven in absentia homolog 2) (Siah-2) (hSiah2)	SIAH2	0.46
Q96JN8	NEUL4_HUMAN	reviewed	Neuralized-like protein 4	NEURL4 KIAA1787	0.46
O94941	RNF37_HUMAN	reviewed	RING finger protein 37 (EC 2.3.2.27) (RING-type E3 ubiquitin transferase RNF37) (U-box domain-containing protein 5) (UbcM4-interacting protein 5) (hUIP5) (Ubiquitin-conjugating enzyme 7-interacting protein 5)	UBOX5 KIAA0860 RNF37 UBCE7IP5 UIP5	0.47
Q8WZ19	BACD1_HUMAN	reviewed	BTB/POZ domain-containing adapter for CUL3-mediated RhoA degradation protein 1 (hBACURD1) (BTB/POZ domain-containing protein KCTD13) (Polymerase delta-interacting protein 1) (TNFAIP1-like protein)	KCTD13 BACURD1 PDIP1 POLDIP1 FKSG86 PP6832	0.47
Q00978	IRF9_HUMAN	reviewed	Interferon regulatory factor 9 (IRF-9) (IFN-alpha-responsive transcription factor subunit) (ISGF3 p48 subunit) (Interferon-stimulated gene factor 3 gamma) (ISGF-3 gamma) (Transcriptional regulator ISGF3 subunit gamma)	IRF9 ISGF3G	0.47
Q9H672	ASB7_HUMAN	reviewed	Ankyrin repeat and SOCS box protein 7 (ASB-7)	ASB7	0.47
Q9UF56	FXL17_HUMAN	reviewed	F-box/LRR-repeat protein 17 (F-box and leucine-rich repeat protein 17) (F-box only protein 13)	FBXL17 FBL17 FBX13 FBXO13	0.47
Q86WT6	TRI69_HUMAN	reviewed	E3 ubiquitin-protein ligase TRIM69 (EC 2.3.2.27) (RFP-like domain-containing protein trimless) (RING finger protein 36) (RING-type E3 ubiquitin transferase TRIM69) (Tripartite motif-containing protein 69)	TRIM69 RNF36 HSD-34 HSD34	0.48
P15918	RAG1_HUMAN	reviewed	V(D)J recombination-activating protein 1 (RAG-1) (RING finger protein 74) [Includes: Endonuclease RAG1 (EC 3.1.-.-); E3 ubiquitin-protein ligase RAG1 (EC 2.3.2.27) (RING-type E3 ubiquitin transferase RAG1)]	RAG1 RNF74	0.49
Q04721	NOTC2_HUMAN	reviewed	Neurogenic locus notch homolog protein 2 (Notch 2) (hN2) [Cleaved into: Notch 2 extracellular truncation (N2ECD); Notch 2 intracellular domain (N2ICD)]	NOTCH2	0.49
Q8N6D2	RN182_HUMAN	reviewed	E3 ubiquitin-protein ligase RNF182 (EC 2.3.2.27) (RING finger protein 182) (RING-type E3 ubiquitin transferase RNF182)	RNF182	0.49
Q00987	MDM2_HUMAN	reviewed	E3 ubiquitin-protein ligase Mdm2 (EC 2.3.2.27) (Double minute 2 protein) (Hdm2) (Oncoprotein Mdm2) (RING-type E3 ubiquitin transferase Mdm2) (p53-binding protein Mdm2)	MDM2	0.49
Q6PJ21	SPSB3_HUMAN	reviewed	SPRY domain-containing SOCS box protein 3 (SSB-3)	SPSB3 C16orf31 SSB3	0.5
Q9Y574	ASB4_HUMAN	reviewed	Ankyrin repeat and SOCS box protein 4 (ASB-4)	ASB4	0.5
Q5GLZ8	HERC4_HUMAN	reviewed	Probable E3 ubiquitin-protein ligase HERC4 (EC 2.3.2.26) (HECT domain and RCC1-like domain-containing protein 4) (HECT-type E3 ubiquitin transferase HERC4)	HERC4 KIAA1593	0.5
Q8N4N3	KLH36_HUMAN	reviewed	Kelch-like protein 36	KLHL36 C16orf44	0.51
Q9BSK4	FEM1A_HUMAN	reviewed	Protein fem-1 homolog A (FEM1a) (FEM1-alpha) (Prostaglandin E receptor 4-associated protein)	FEM1A EPRAP	0.51
Q8N8N0	RN152_HUMAN	reviewed	E3 ubiquitin-protein ligase RNF152 (EC 2.3.2.27) (RING finger protein 152) (RING-type E3 ubiquitin transferase RNF152)	RNF152	0.52
Q96NS5	ASB16_HUMAN	reviewed	Ankyrin repeat and SOCS box protein 16 (ASB-16)	ASB16	0.52
O43734	CIKS_HUMAN	reviewed	E3 ubiquitin ligase TRAF3IP2 (EC 2.3.2.27) (Adapter protein CIKS) (Connection to IKK and SAPK/JNK) (E3 ubiquitin-protein ligase CIKS) (Nuclear factor NF-kappa-B activator 1) (ACT1) (TRAF3-interacting protein 2)	TRAF3IP2 C6orf2 C6orf4 C6orf5 C6orf6	0.52
Q9Y4X5	ARI1_HUMAN	reviewed	E3 ubiquitin-protein ligase ARIH1 (EC 2.3.2.31) (H7-AP2) (HHARI) (Monocyte protein 6) (MOP-6) (Protein ariadne-1 homolog) (ARI-1) (UbcH7-binding protein) (UbcM4-interacting protein) (Ubiquitin-conjugating enzyme E2-binding protein 1)	ARIH1 ARI MOP6 UBCH7BP HUSSY-27	0.53
O60260	PRKN_HUMAN	reviewed	E3 ubiquitin-protein ligase parkin (Parkin) (EC 2.3.2.31) (Parkin RBR E3 ubiquitin-protein ligase) (Parkinson juvenile disease protein 2) (Parkinson disease protein 2)	PRKN PARK2	0.54
Q6PIJ6	FBX38_HUMAN	reviewed	F-box only protein 38	FBXO38 SP329	0.54
Q9H0C5	BTBD1_HUMAN	reviewed	BTB/POZ domain-containing protein 1 (Hepatitis C virus NS5A-transactivated protein 8) (HCV NS5A-transactivated protein 8)	BTBD1 C15orf1 NS5ATP8	0.55
Q9H469	FXL15_HUMAN	reviewed	F-box/LRR-repeat protein 15 (F-box only protein 37)	FBXL15 FBXO37	0.55
Q8IU81	I2BP1_HUMAN	reviewed	Interferon regulatory factor 2-binding protein 1 (IRF-2-binding protein 1) (IRF-2BP1) (Probable E3 ubiquitin-protein ligase IRF2BP1) (EC 2.3.2.27) (Probable RING-type E3 ubiquitin transferase IRF2BP1)	IRF2BP1	0.55
Q9NWU2	GID8_HUMAN	reviewed	Glucose-induced degradation protein 8 homolog (Two hybrid-associated protein 1 with RanBPM) (Twa1)	GID8 C20orf11 TWA1	0.55
Q9UPQ4	TRI35_HUMAN	reviewed	E3 ubiquitin-protein ligase TRIM35 (EC 2.3.2.27) (Hemopoietic lineage switch protein 5)	TRIM35 HLS5 KIAA1098	0.55
Q6VVB1	NHLC1_HUMAN	reviewed	E3 ubiquitin-protein ligase NHLRC1 (EC 2.3.2.27) (Malin) (NHL repeat-containing protein 1) (RING-type E3 ubiquitin transferase NHLRC1)	NHLRC1 EPM2B	0.56
Q6ZSG1	RN165_HUMAN	reviewed	E3 ubiquitin-protein ligase RNF165 (EC 2.3.2.27) (RING finger protein 165)	RNF165	0.57
O00635	TRI38_HUMAN	reviewed	E3 ubiquitin-protein ligase TRIM38 (EC 2.3.2.27) (RING finger protein 15) (RING-type E3 ubiquitin transferase TRIM38) (Tripartite motif-containing protein 38) (Zinc finger protein RoRet)	TRIM38 RNF15 RORET	0.57
Q8WV44	TRI41_HUMAN	reviewed	E3 ubiquitin-protein ligase TRIM41 (EC 2.3.2.27) (RING finger-interacting protein with C kinase) (RINCK) (RING-type E3 ubiquitin transferase TRIM41) (Tripartite motif-containing protein 41)	TRIM41 RINCK	0.57
Q8IYM9	TRI22_HUMAN	reviewed	E3 ubiquitin-protein ligase TRIM22 (EC 2.3.2.27) (50 kDa-stimulated trans-acting factor) (RING finger protein 94) (RING-type E3 ubiquitin transferase TRIM22) (Staf-50) (Tripartite motif-containing protein 22)	TRIM22 RNF94 STAF50	0.58
Q12899	TRI26_HUMAN	reviewed	Tripartite motif-containing protein 26 (EC 2.3.2.27) (Acid finger protein) (AFP) (RING finger protein 95) (Zinc finger protein 173)	TRIM26 RNF95 ZNF173	0.58
O75592	MYCB2_HUMAN	reviewed	E3 ubiquitin-protein ligase MYCBP2 (EC 2.3.2.33) (Myc-binding protein 2) (Protein associated with Myc)	MYCBP2 KIAA0916 PAM	0.59
O15344	TRI18_HUMAN	reviewed	E3 ubiquitin-protein ligase Midline-1 (EC 2.3.2.27) (Midin) (Putative transcription factor XPRF) (RING finger protein 59) (RING finger protein Midline-1) (RING-type E3 ubiquitin transferase Midline-1) (Tripartite motif-containing protein 18)	MID1 FXY RNF59 TRIM18 XPRF	0.59
Q9BZY9	TRI31_HUMAN	reviewed	E3 ubiquitin-protein ligase TRIM31 (EC 2.3.2.27) (RING-type E3 ubiquitin transferase TRIM31) (Tripartite motif-containing protein 31)	TRIM31 C6orf13 RNF	0.6
Q9UJV3	TRIM1_HUMAN	reviewed	Probable E3 ubiquitin-protein ligase MID2 (EC 2.3.2.27) (Midin-2) (Midline defect 2) (Midline-2) (RING finger protein 60) (RING-type E3 ubiquitin transferase MID2) (Tripartite motif-containing protein 1)	MID2 FXY2 RNF60 TRIM1	0.61
Q8NG06	TRI58_HUMAN	reviewed	E3 ubiquitin-protein ligase TRIM58 (EC 2.3.2.27) (Protein BIA2) (RING-type E3 ubiquitin transferase TRIM58) (Tripartite motif-containing protein 58)	TRIM58	0.61
Q6P9F5	TRI40_HUMAN	reviewed	E3 ubiquitin ligase TRIM40 (EC 2.3.2.27) (Probable E3 NEDD8-protein ligase) (RING finger protein 35)	TRIM40 RNF35	0.62
O95714	HERC2_HUMAN	reviewed	E3 ubiquitin-protein ligase HERC2 (EC 2.3.2.26) (HECT domain and RCC1-like domain-containing protein 2) (HECT-type E3 ubiquitin transferase HERC2)	HERC2	0.63
O43567	RNF13_HUMAN	reviewed	E3 ubiquitin-protein ligase RNF13 (EC 2.3.2.27) (RING finger protein 13) (RING-type E3 ubiquitin transferase RNF13)	RNF13 RZF	0.63
Q9H7D7	WDR26_HUMAN	reviewed	WD repeat-containing protein 26 (CUL4- and DDB1-associated WDR protein 2) (Myocardial ischemic preconditioning up-regulated protein 2)	WDR26 CDW2 MIP2 PRO0852	0.63
Q05086	UBE3A_HUMAN	reviewed	Ubiquitin-protein ligase E3A (EC 2.3.2.26) (E6AP ubiquitin-protein ligase) (HECT-type ubiquitin transferase E3A) (Human papillomavirus E6-associated protein) (Oncogenic protein-associated protein E6-AP) (Renal carcinoma antigen NY-REN-54)	UBE3A E6AP EPVE6AP HPVE6A	0.63
Q96M94	KLH15_HUMAN	reviewed	Kelch-like protein 15	KLHL15 KIAA1677	0.63
Q8IWV7	UBR1_HUMAN	reviewed	E3 ubiquitin-protein ligase UBR1 (EC 2.3.2.27) (N-recognin-1) (RING-type E3 ubiquitin transferase UBR1) (Ubiquitin-protein ligase E3-alpha-1) (Ubiquitin-protein ligase E3-alpha-I)	UBR1	0.64
Q13489	BIRC3_HUMAN	reviewed	Baculoviral IAP repeat-containing protein 3 (EC 2.3.2.27) (Apoptosis inhibitor 2) (API2) (Cellular inhibitor of apoptosis 2) (C-IAP2) (IAP homolog C) (Inhibitor of apoptosis protein 1) (hIAP-1) (hIAP1) (RING finger protein 49) (RING-type E3 ubiquitin transferase BIRC3) (TNFR2-TRAF-signaling complex protein 1)	BIRC3 API2 MIHC RNF49	0.64
Q9NVR0	KLH11_HUMAN	reviewed	Kelch-like protein 11	KLHL11	0.64
Q8TEJ3	SH3R3_HUMAN	reviewed	E3 ubiquitin-protein ligase SH3RF3 (EC 2.3.2.27) (Plenty of SH3s 2) (SH3 domain-containing RING finger protein 3) (SH3 multiple domains protein 4)	SH3RF3 POSH2 SH3MD4	0.65
Q9P2N7	KLH13_HUMAN	reviewed	Kelch-like protein 13 (BTB and kelch domain-containing protein 2)	KLHL13 BKLHD2 KIAA1309	0.65
O95198	KLHL2_HUMAN	reviewed	Kelch-like protein 2 (Actin-binding protein Mayven)	KLHL2	0.65
Q58WW2	DCAF6_HUMAN	reviewed	DDB1- and CUL4-associated factor 6 (Androgen receptor complex-associated protein) (ARCAP) (IQ motif and WD repeat-containing protein 1) (Nuclear receptor interaction protein) (NRIP)	DCAF6 IQWD1 MSTP055	0.65
Q9UBS8	RNF14_HUMAN	reviewed	E3 ubiquitin-protein ligase RNF14 (EC 2.3.2.31) (Androgen receptor-associated protein 54) (HFB30) (RING finger protein 14) (Triad2 protein)	RNF14 ARA54 HRIHFB2038	0.66
Q9GZS3	WDR61_HUMAN	reviewed	WD repeat-containing protein 61 (Meiotic recombination REC14 protein homolog) (SKI8 homolog) (Ski8) [Cleaved into: WD repeat-containing protein 61, N-terminally processed]	WDR61	0.66
O95786	DDX58_HUMAN	reviewed	Antiviral innate immune response receptor RIG-I (DEAD box protein 58) (Probable ATP-dependent RNA helicase DDX58) (EC 3.6.4.13) (RIG-I-like receptor 1) (RLR-1) (Retinoic acid-inducible gene 1 protein) (RIG-1) (Retinoic acid-inducible gene I protein) (RIG-I)	DDX58	0.66
Q13829	BACD2_HUMAN	reviewed	BTB/POZ domain-containing adapter for CUL3-mediated RhoA degradation protein 2 (hBACURD2) (BTB/POZ domain-containing protein TNFAIP1) (Protein B12) (Tumor necrosis factor, alpha-induced protein 1, endothelial)	TNFAIP1 BACURD2 EDP1	0.68
Q66K64	DCA15_HUMAN	reviewed	DDB1- and CUL4-associated factor 15	DCAF15 C19orf72	0.68
Q9NX47	MARH5_HUMAN	reviewed	E3 ubiquitin-protein ligase MARCHF5 (EC 2.3.2.27) (Membrane-associated RING finger protein 5) (Membrane-associated RING-CH protein V) (MARCH-V) (Mitochondrial ubiquitin ligase) (MITOL) (RING finger protein 153) (RING-type E3 ubiquitin transferase MARCHF5)	MARCHF5 MARCH5 RNF153	0.69
Q13485	SMAD4_HUMAN	reviewed	Mothers against decapentaplegic homolog 4 (MAD homolog 4) (Mothers against DPP homolog 4) (Deletion target in pancreatic carcinoma 4) (SMAD family member 4) (SMAD 4) (Smad4) (hSMAD4)	SMAD4 DPC4 MADH4	0.69
Q9NRI5	DISC1_HUMAN	reviewed	Disrupted in schizophrenia 1 protein	DISC1 KIAA0457	0.69
O94822	LTN1_HUMAN	reviewed	E3 ubiquitin-protein ligase listerin (EC 2.3.2.27) (RING finger protein 160) (RING-type E3 ubiquitin transferase listerin) (Zinc finger protein 294)	LTN1 C21orf10 C21orf98 KIAA0714 RNF160 ZNF294 HSPC087	0.69
Q96JP0	FEM1C_HUMAN	reviewed	Protein fem-1 homolog C (FEM1c) (FEM1-gamma)	FEM1C KIAA1785	0.69
Q9H3D4	P63_HUMAN	reviewed	Tumor protein 63 (p63) (Chronic ulcerative stomatitis protein) (CUSP) (Keratinocyte transcription factor KET) (Transformation-related protein 63) (TP63) (Tumor protein p73-like) (p73L) (p40) (p51)	TP63 KET P63 P73H P73L TP73L	0.69
Q96S59	RANB9_HUMAN	reviewed	Ran-binding protein 9 (RanBP9) (BPM-L) (BPM90) (Ran-binding protein M) (RanBPM) (RanBP7)	RANBP9 RANBPM	0.7
Q9BW61	DDA1_HUMAN	reviewed	DET1- and DDB1-associated protein 1 (Placenta cross-immune reaction antigen 1) (PCIA-1)	DDA1 C19orf58 PCIA1	0.7
Q92466	DDB2_HUMAN	reviewed	DNA damage-binding protein 2 (DDB p48 subunit) (DDBb) (Damage-specific DNA-binding protein 2) (UV-damaged DNA-binding protein 2) (UV-DDB 2)	DDB2	0.7
Q9C037	TRIM4_HUMAN	reviewed	E3 ubiquitin-protein ligase TRIM4 (EC 2.3.2.27) (RING finger protein 87) (RING-type E3 ubiquitin transferase TRIM4) (Tripartite motif-containing protein 4)	TRIM4 RNF87	0.7
P49815	TSC2_HUMAN	reviewed	Tuberin (Tuberous sclerosis 2 protein)	TSC2 TSC4	0.71
Q8N1E6	FXL14_HUMAN	reviewed	F-box/LRR-repeat protein 14 (F-box and leucine-rich repeat protein 14)	FBXL14 FBL14	0.71
Q96J02	ITCH_HUMAN	reviewed	E3 ubiquitin-protein ligase Itchy homolog (Itch) (EC 2.3.2.26) (Atrophin-1-interacting protein 4) (AIP4) (HECT-type E3 ubiquitin transferase Itchy homolog) (NFE2-associated polypeptide 1) (NAPP1)	ITCH	0.72
O00237	RN103_HUMAN	reviewed	E3 ubiquitin-protein ligase RNF103 (EC 2.3.2.27) (KF-1) (hKF-1) (RING finger protein 103) (RING-type E3 ubiquitin transferase RNF103) (Zinc finger protein 103 homolog) (Zfp-103)	RNF103 ZFP103	0.73
O43164	PJA2_HUMAN	reviewed	E3 ubiquitin-protein ligase Praja-2 (Praja2) (EC 2.3.2.27) (RING finger protein 131) (RING-type E3 ubiquitin transferase Praja-2)	PJA2 KIAA0438 RNF131	0.73
Q86YJ5	MARH9_HUMAN	reviewed	E3 ubiquitin-protein ligase MARCHF9 (EC 2.3.2.27) (Membrane-associated RING finger protein 9) (Membrane-associated RING-CH protein IX) (MARCH-IX) (RING finger protein 179) (RING-type E3 ubiquitin transferase MARCHF9)	MARCHF9 MARCH9 RNF179	0.74
Q86T96	RN180_HUMAN	reviewed	E3 ubiquitin-protein ligase RNF180 (EC 2.3.2.27) (RING finger protein 180) (RING-type E3 ubiquitin transferase RNF180)	RNF180	0.75
Q9H871	RMD5A_HUMAN	reviewed	E3 ubiquitin-protein transferase RMND5A (EC 2.3.2.27) (P44CTLH) (Protein RMD5 homolog A)	RMND5A	0.76
Q9Y2E6	DTX4_HUMAN	reviewed	E3 ubiquitin-protein ligase DTX4 (EC 2.3.2.27) (Protein deltex-4) (Deltex4) (RING finger protein 155) (RING-type E3 ubiquitin transferase DTX4)	DTX4 KIAA0937 RNF155	0.76
Q5T197	DCST1_HUMAN	reviewed	E3 ubiquitin-protein ligase DCST1 (EC 2.3.2.27) (DC-STAMP domain-containing protein 1) (RING-type E3 ubiquitin transferase)	DCST1	0.76
Q8TBB1	LNX1_HUMAN	reviewed	E3 ubiquitin-protein ligase LNX (EC 2.3.2.27) (Ligand of Numb-protein X 1) (Numb-binding protein 1) (PDZ domain-containing RING finger protein 2) (RING-type E3 ubiquitin transferase LNX)	LNX1 LNX PDZRN2 UNQ574/PRO1136	0.76
P53804	TTC3_HUMAN	reviewed	E3 ubiquitin-protein ligase TTC3 (EC 2.3.2.27) (Protein DCRR1) (RING finger protein 105) (RING-type E3 ubiquitin transferase TTC3) (TPR repeat protein D) (Tetratricopeptide repeat protein 3) (TPR repeat protein 3)	TTC3 DCRR1 RNF105 TPRD	0.77
Q9ULV8	CBLC_HUMAN	reviewed	E3 ubiquitin-protein ligase CBL-C (EC 2.3.2.27) (RING finger protein 57) (RING-type E3 ubiquitin transferase CBL-C) (SH3-binding protein CBL-3) (SH3-binding protein CBL-C) (Signal transduction protein CBL-C)	CBLC CBL3 RNF57	0.78
Q9BV68	RN126_HUMAN	reviewed	E3 ubiquitin-protein ligase RNF126 (EC 2.3.2.27) (RING finger protein 126)	RNF126	0.78
Q8WUJ0	STYX_HUMAN	reviewed	Serine/threonine/tyrosine-interacting protein (Inactive tyrosine-protein phosphatase STYX) (Phosphoserine/threonine/tyrosine interaction protein)	STYX	0.78
Q969H0	FBXW7_HUMAN	reviewed	F-box/WD repeat-containing protein 7 (Archipelago homolog) (hAgo) (F-box and WD-40 domain-containing protein 7) (F-box protein FBX30) (SEL-10) (hCdc4)	FBXW7 FBW7 FBX30 SEL10	0.78
Q8NHG8	ZNRF2_HUMAN	reviewed	E3 ubiquitin-protein ligase ZNRF2 (EC 2.3.2.27) (Protein Ells2) (RING finger protein 202) (RING-type E3 ubiquitin transferase ZNRF2) (Zinc/RING finger protein 2)	ZNRF2 RNF202	0.78
Q9Y3C5	RNF11_HUMAN	reviewed	RING finger protein 11	RNF11 CGI-123	0.79
Q96BM1	ANKR9_HUMAN	reviewed	Ankyrin repeat domain-containing protein 9	ANKRD9	0.79
P54252	ATX3_HUMAN	reviewed	Ataxin-3 (EC 3.4.19.12) (Machado-Joseph disease protein 1) (Spinocerebellar ataxia type 3 protein)	ATXN3 ATX3 MJD MJD1 SCA3	0.79
Q5TAQ9	DCAF8_HUMAN	reviewed	DDB1- and CUL4-associated factor 8 (WD repeat-containing protein 42A)	DCAF8 H326 WDR42A	0.79
O15524	SOCS1_HUMAN	reviewed	Suppressor of cytokine signaling 1 (SOCS-1) (JAK-binding protein) (JAB) (STAT-induced STAT inhibitor 1) (SSI-1) (Tec-interacting protein 3) (TIP-3)	SOCS1 SSI1 TIP3	0.8
Q8TC41	RN217_HUMAN	reviewed	Probable E3 ubiquitin-protein ligase RNF217 (EC 2.3.2.31) (IBR domain-containing protein 1) (RING finger protein 217)	RNF217 C6orf172 IBRDC1	0.81
P04637	P53_HUMAN	reviewed	Cellular tumor antigen p53 (Antigen NY-CO-13) (Phosphoprotein p53) (Tumor suppressor p53)	TP53 P53	0.81
Q8N5D0	WDTC1_HUMAN	reviewed	WD and tetratricopeptide repeats protein 1	WDTC1 KIAA1037	0.81
Q9UM11	FZR1_HUMAN	reviewed	Fizzy-related protein homolog (Fzr) (CDC20-like protein 1) (Cdh1/Hct1 homolog) (hCDH1)	FZR1 CDH1 FYR FZR KIAA1242	0.82
Q9H0M0	WWP1_HUMAN	reviewed	NEDD4-like E3 ubiquitin-protein ligase WWP1 (EC 2.3.2.26) (Atrophin-1-interacting protein 5) (AIP5) (HECT-type E3 ubiquitin transferase WWP1) (TGIF-interacting ubiquitin ligase 1) (Tiul1) (WW domain-containing protein 1)	WWP1	0.83
O60381	HBP1_HUMAN	reviewed	HMG box-containing protein 1 (HMG box transcription factor 1) (High mobility group box transcription factor 1)	HBP1	0.83
Q9NV58	RN19A_HUMAN	reviewed	E3 ubiquitin-protein ligase RNF19A (EC 2.3.2.31) (Double ring-finger protein) (Dorfin) (RING finger protein 19A) (p38)	RNF19A RNF19	0.83
Q10589	BST2_HUMAN	reviewed	Bone marrow stromal antigen 2 (BST-2) (HM1.24 antigen) (Tetherin) (CD antigen CD317)	BST2	0.84
Q9UKT5	FBX4_HUMAN	reviewed	F-box only protein 4	FBXO4 FBX4	0.84
P17181	INAR1_HUMAN	reviewed	Interferon alpha/beta receptor 1 (IFN-R-1) (IFN-alpha/beta receptor 1) (Cytokine receptor class-II member 1) (Cytokine receptor family 2 member 1) (CRF2-1) (Type I interferon receptor 1)	IFNAR1 IFNAR	0.84
Q9Y252	RNF6_HUMAN	reviewed	E3 ubiquitin-protein ligase RNF6 (EC 2.3.2.27) (RING-type E3 ubiquitin transferase RNF6)	RNF6 SPG2	0.85
Q9UKT7	FBXL3_HUMAN	reviewed	F-box/LRR-repeat protein 3 (F-box and leucine-rich repeat protein 3A) (F-box/LRR-repeat protein 3A)	FBXL3 FBL3A FBXL3A	0.85
Q8IVU3	HERC6_HUMAN	reviewed	Probable E3 ubiquitin-protein ligase HERC6 (EC 2.3.2.26) (HECT domain and RCC1-like domain-containing protein 6) (HECT-type E3 ubiquitin transferase HERC6)	HERC6	0.85
Q13077	TRAF1_HUMAN	reviewed	TNF receptor-associated factor 1 (Epstein-Barr virus-induced protein 6)	TRAF1 EBI6	0.85
Q8IUD6	RN135_HUMAN	reviewed	E3 ubiquitin-protein ligase RNF135 (EC 2.3.2.27) (RIG-I E3 ubiquitin ligase) (REUL) (RING finger protein 135) (RING finger protein leading to RIG-I activation) (Riplet) (RING-type E3 ubiquitin transferase RNF135)	RNF135 L13	0.86
Q8WXK4	ASB12_HUMAN	reviewed	Ankyrin repeat and SOCS box protein 12 (ASB-12)	ASB12	0.88
Q6JEL2	KLH10_HUMAN	reviewed	Kelch-like protein 10	KLHL10	0.88
Q5T0T0	MARH8_HUMAN	reviewed	E3 ubiquitin-protein ligase MARCHF8 (EC 2.3.2.27) (Cellular modulator of immune recognition) (c-MIR) (Membrane-associated RING finger protein 8) (Membrane-associated RING-CH protein VIII) (MARCH-VIII) (RING finger protein 178) (RING-type E3 ubiquitin transferase MARCHF8)	MARCHF8 MARCH8 MIR RNF178	0.88
P42224	STAT1_HUMAN	reviewed	Signal transducer and activator of transcription 1-alpha/beta (Transcription factor ISGF-3 components p91/p84)	STAT1	0.89
Q969Q1	TRI63_HUMAN	reviewed	E3 ubiquitin-protein ligase TRIM63 (EC 2.3.2.27) (Iris RING finger protein) (Muscle-specific RING finger protein 1) (MuRF-1) (MuRF1) (RING finger protein 28) (RING-type E3 ubiquitin transferase TRIM63) (Striated muscle RING zinc finger protein) (Tripartite motif-containing protein 63)	TRIM63 IRF MURF1 RNF28 SMRZ	0.89
Q6VN20	RBP10_HUMAN	reviewed	Ran-binding protein 10 (RanBP10)	RANBP10 KIAA1464	0.9
Q15751	HERC1_HUMAN	reviewed	Probable E3 ubiquitin-protein ligase HERC1 (EC 2.3.2.26) (HECT domain and RCC1-like domain-containing protein 1) (HECT-type E3 ubiquitin transferase HERC1) (p532) (p619)	HERC1	0.9
O60291	MGRN1_HUMAN	reviewed	E3 ubiquitin-protein ligase MGRN1 (EC 2.3.2.27) (Mahogunin RING finger protein 1) (RING finger protein 156) (RING-type E3 ubiquitin transferase MGRN1)	MGRN1 KIAA0544 RNF156	0.91
O95502	NPTXR_HUMAN	reviewed	Neuronal pentraxin receptor	NPTXR	0.91
Q9UKV5	AMFR_HUMAN	reviewed	E3 ubiquitin-protein ligase AMFR (EC 2.3.2.36) (Autocrine motility factor receptor) (AMF receptor) (RING finger protein 45) (gp78)	AMFR RNF45	0.91
Q9NPC3	CIP1_HUMAN	reviewed	E3 ubiquitin-protein ligase CCNB1IP1 (EC 2.3.2.27) (Cyclin-B1-interacting protein 1) (Human enhancer of invasion 10) (RING-type E3 ubiquitin transferase CCNB1IP1)	CCNB1IP1 C14orf18 HEI10	0.91
Q8WXH4	ASB11_HUMAN	reviewed	Ankyrin repeat and SOCS box protein 11 (ASB-11)	ASB11	0.91
O14543	SOCS3_HUMAN	reviewed	Suppressor of cytokine signaling 3 (SOCS-3) (Cytokine-inducible SH2 protein 3) (CIS-3) (STAT-induced STAT inhibitor 3) (SSI-3)	SOCS3 CIS3 SSI3	0.92
Q8TDB6	DTX3L_HUMAN	reviewed	E3 ubiquitin-protein ligase DTX3L (EC 2.3.2.27) (B-lymphoma- and BAL-associated protein) (Protein deltex-3-like) (RING-type E3 ubiquitin transferase DTX3L) (Rhysin-2) (Rhysin2)	DTX3L BBAP	0.94
Q9Y3I1	FBX7_HUMAN	reviewed	F-box only protein 7	FBXO7 FBX7	0.94
Q6UWE0	LRSM1_HUMAN	reviewed	E3 ubiquitin-protein ligase LRSAM1 (EC 2.3.2.27) (Leucine-rich repeat and sterile alpha motif-containing protein 1) (RING-type E3 ubiquitin transferase LRSAM1) (Tsg101-associated ligase) (hTAL)	LRSAM1 TAL UNQ6496/PRO21356	0.94
Q8IWV8	UBR2_HUMAN	reviewed	E3 ubiquitin-protein ligase UBR2 (EC 2.3.2.27) (N-recognin-2) (RING-type E3 ubiquitin transferase UBR2) (Ubiquitin-protein ligase E3-alpha-2) (Ubiquitin-protein ligase E3-alpha-II)	UBR2 C6orf133 KIAA0349	0.94
Q9NQC1	JADE2_HUMAN	reviewed	E3 ubiquitin-protein ligase Jade-2 (EC 2.3.2.27) (Jade family PHD finger protein 2) (PHD finger protein 15)	JADE2 KIAA0239 PHF15	0.95
Q96BD6	SPSB1_HUMAN	reviewed	SPRY domain-containing SOCS box protein 1 (SSB-1)	SPSB1 SSB1	0.95
Q96K19	RN170_HUMAN	reviewed	E3 ubiquitin-protein ligase RNF170 (EC 2.3.2.27) (Putative LAG1-interacting protein) (RING finger protein 170) (RING-type E3 ubiquitin transferase RNF170)	RNF170	0.97
Q9NV92	NFIP2_HUMAN	reviewed	NEDD4 family-interacting protein 2 (NEDD4 WW domain-binding protein 5A) (Putative MAPK-activating protein PM04/PM05/PM06/PM07) (Putative NF-kappa-B-activating protein 413)	NDFIP2 KIAA1165 N4WBP5A	0.97
Q86TM6	SYVN1_HUMAN	reviewed	E3 ubiquitin-protein ligase synoviolin (EC 2.3.2.27) (RING-type E3 ubiquitin transferase synoviolin) (Synovial apoptosis inhibitor 1)	SYVN1 HRD1 KIAA1810	0.98
Q9ULT8	HECD1_HUMAN	reviewed	E3 ubiquitin-protein ligase HECTD1 (EC 2.3.2.26) (E3 ligase for inhibin receptor) (EULIR) (HECT domain-containing protein 1) (HECT-type E3 ubiquitin transferase HECTD1)	HECTD1 KIAA1131	0.99
O76050	NEUL1_HUMAN	reviewed	E3 ubiquitin-protein ligase NEURL1 (EC 2.3.2.27) (Neuralized-like protein 1A) (h-neu) (h-neuralized 1) (RING finger protein 67) (RING-type E3 ubiquitin transferase NEURL1)	NEURL1 NEURL NEURL1A RNF67	NA
Q8NEG5	ZSWM2_HUMAN	reviewed	E3 ubiquitin-protein ligase ZSWIM2 (EC 2.3.2.27) (MEKK1-related protein X) (MEX) (RING-type E3 ubiquitin transferase ZSWIM2) (ZZ-type zinc finger-containing protein 2) (Zinc finger SWIM domain-containing protein 2)	ZSWIM2 ZZZ2	NA
Q8N9V2	TRIML_HUMAN	reviewed	Probable E3 ubiquitin-protein ligase TRIML1 (EC 2.3.2.27) (RING finger protein 209) (RING-type E3 ubiquitin transferase TRIML1) (Tripartite motif family-like protein 1)	TRIML1 RNF209	NA
Q8NEA9	GMCL2_HUMAN	reviewed	Germ cell-less protein-like 2 (Germ cell-less protein-like 1-like)	GMCL2 GCL GMCL1L GMCL1P1	NA
Q8WXK1	ASB15_HUMAN	reviewed	Ankyrin repeat and SOCS box protein 15 (ASB-15)	ASB15	NA
Q8N7E2	CBLL2_HUMAN	reviewed	E3 ubiquitin-protein ligase CBLL2 (EC 2.3.2.27) (Cbl proto-oncogene-like protein 2) (RING-type E3 ubiquitin transferase ZNF645) (Zinc finger protein 645) (c-Cbl-like protein 2)	CBLL2 ZNF645	NA
Q8WWX0	ASB5_HUMAN	reviewed	Ankyrin repeat and SOCS box protein 5 (ASB-5)	ASB5	NA
Q9H2C0	GAN_HUMAN	reviewed	Gigaxonin (Kelch-like protein 16)	GAN GAN1 KLHL16	NA
Q8WXJ9	ASB17_HUMAN	reviewed	Ankyrin repeat and SOCS box protein 17 (ASB-17)	ASB17	NA
Q9Y575	ASB3_HUMAN	reviewed	Ankyrin repeat and SOCS box protein 3 (ASB-3)	ASB3	NA
Q8WXI3	ASB10_HUMAN	reviewed	Ankyrin repeat and SOCS box protein 10 (ASB-10)	ASB10	NA
Q6ZVZ8	ASB18_HUMAN	reviewed	Ankyrin repeat and SOCS box protein 18 (ASB-18)	ASB18	NA
Q15303	ERBB4_HUMAN	reviewed	Receptor tyrosine-protein kinase erbB-4 (EC 2.7.10.1) (Proto-oncogene-like protein c-ErbB-4) (Tyrosine kinase-type cell surface receptor HER4) (p180erbB4) [Cleaved into: ERBB4 intracellular domain (4ICD) (E4ICD) (s80HER4)]	ERBB4 HER4	NA
Q13216	ERCC8_HUMAN	reviewed	DNA excision repair protein ERCC-8 (Cockayne syndrome WD repeat protein CSA)	ERCC8 CKN1 CSA	NA
Q13434	MKRN4_HUMAN	reviewed	Putative E3 ubiquitin-protein ligase makorin-4 (EC 2.3.2.27) (Makorin RING finger protein pseudogene 4) (Makorin RING finger protein pseudogene 5) (RING finger protein 64) (RING-type E3 ubiquitin transferase makorin-4) (Zinc finger protein 127-Xp) (ZNF127-Xp) (Zinc finger protein 127-like 1)	MKRN4P MKRN4 MKRNP5 RNF64 ZNF127L1	NA
Q3KP66	INAVA_HUMAN	reviewed	Innate immunity activator protein	INAVA C1orf106	NA
Q8NA82	MARHA_HUMAN	reviewed	Probable E3 ubiquitin-protein ligase MARCHF10 (EC 2.3.2.27) (Membrane-associated RING finger protein 10) (Membrane-associated RING-CH protein X) (MARCH-X) (RING finger protein 190) (RING-type E3 ubiquitin transferase MARCHF10)	MARCHF10 MARCH10 RNF190	NA
Q8N7C3	TRIMM_HUMAN	reviewed	Probable E3 ubiquitin-protein ligase TRIML2 (EC 2.3.2.27) (RING-type E3 ubiquitin transferase TRIML2) (SPRY domain-containing protein 6) (Tripartite motif family-like protein 2)	TRIML2 SPRYD6	NA
Q8WWF5	ZNRF4_HUMAN	reviewed	E3 ubiquitin-protein ligase ZNRF4 (EC 2.3.2.27) (Nixin) (RING finger protein 204) (RING-type E3 ubiquitin transferase ZNRF4) (Zinc/RING finger protein 4)	ZNRF4 RNF204	NA
A6NNE9	MARHB_HUMAN	reviewed	E3 ubiquitin-protein ligase MARCHF11 (EC 2.3.2.27) (Membrane-associated RING finger protein 11) (Membrane-associated RING-CH protein XI) (MARCH-XI) (RING-type E3 ubiquitin transferase MARCHF11)	MARCHF11 MARCH11	NA
Q7Z419	R144B_HUMAN	reviewed	E3 ubiquitin-protein ligase RNF144B (EC 2.3.2.31) (IBR domain-containing protein 2) (RING finger protein 144B) (p53-inducible RING finger protein)	RNF144B IBRDC2 P53RFP	NA
